# Supplementary material for: FAM family gene prediction model reveals heterogeneity, stemness and immune microenvironment of UCEC
Source: Front Mol Biosci. 2023 May 19;10:1200335. doi: 10.3389/fmolb.2023.1200335 (PMC10235772; doi:10.3389/fmolb.2023.1200335)
Supplement: Supplementary file 1 [file Table2.xlsx]

## Sheet: Sheet1
gene_name	log2FoldChange	pvalue	padj
FAM214B	0.368775	0.00243892	0.00599405
FAM76A	-0.415153	5.86205e-07	2.64456e-06
FAM13B	-0.902331	4.77674e-19	7.54671e-18
FAM136A	1.42049	1.70546e-60	3.30624e-58
FAM214A	-0.330942	0.0158625	0.0321773
FAM184B	-0.820357	4.21487e-06	1.68683e-05
FAM120A	0.18869	0.0420422	0.0756885
FAM160A2	-0.243826	0.00152908	0.00393797
FAM168A	-0.145145	0.117789	0.182854
FAM114A2	-0.65666	9.36902e-15	1.00983e-13
FAM107B	-0.141183	0.313846	0.406054
FAM50A	1.07128	4.84141e-14	4.85543e-13
FAM3A	0.29505	0.0160485	0.0325046
FAM76B	-0.315303	0.00505683	0.0116072
FAM135A	-0.0886699	0.605317	0.67844
FAM234B	0.151665	0.347468	0.440017
FAM118A	-0.655362	2.72844e-06	1.12147e-05
FAM83D	3.7579	7.44421e-85	4.19476e-82
FAM189A1	0.246665	0.491512	0.576944
FAM32A	0.482763	1.59571e-08	8.83621e-08
FAM83E	1.15338	0.000108594	0.000347077
FAM20A	0.298113	0.282025	0.372897
FAM149A	0.561497	0.0236619	0.0458526
FAM184A	-1.48378	2.73903e-07	1.28963e-06
FAM120B	-0.294828	1.62413e-05	5.93814e-05
FAM172A	-0.970224	4.73636e-19	7.48571e-18
FAM162A	0.853863	4.41186e-11	3.27399e-10
FAM20B	-0.459457	1.53443e-07	7.46926e-07
FAM98A	0.130687	0.103158	0.16354
FAM53C	0.0655644	0.402399	0.49438
FAM117A	-1.11393	1.16945e-23	2.63311e-22
FAM126A	-1.02173	5.24243e-09	3.07972e-08
FAM199X	0.0543095	0.62177	0.693075
FAM124B	-1.64516	1.30042e-10	9.15515e-10
FAM210B	-0.115504	0.354613	0.447336
FAM209A	-0.0632365	0.805899	0.848186
FAM193A	0.282553	0.0023041	0.00569883
FAM182A	-1.25338	0.000648235	0.00179444
FAM110A	2.41463	1.86218e-77	7.79204e-75
FAM83C	3.16904	1.55187e-11	1.20917e-10
FAM78A	0.00527592	0.975632	0.981648
FAM155B	1.15431	2.43878e-07	1.15624e-06
FAM98C	0.0953979	0.3755	0.468124
FAM104A	0.38671	5.89104e-08	3.03359e-07
FAM83F	1.80783	2.04146e-12	1.73454e-11
FAM189A2	-0.542534	0.0747384	0.124428
FAM71F1	2.20648	7.94095e-10	5.12758e-09
FAM186B	0.201292	0.197302	0.280027
FAM8A1	-1.19783	3.2571e-31	1.20325e-29
FAM149B1	0.0396479	0.629525	0.6998
FAM117B	0.651052	2.78381e-11	2.10879e-10
FAM13A	-0.77611	1.96297e-07	9.42826e-07
FAM222A	0.962843	6.22579e-05	0.000207112
FAM181A	0.953964	0.00380104	0.00897228
FAM71E1	1.68847	1.36023e-16	1.73255e-15
FAM163A	0.241742	0.469153	0.556166
FAM171B	-0.549863	0.027188	0.0518089
FAM86B2	-0.497545	0.023266	0.045162
FAM50B	-1.05783	2.31635e-06	9.60681e-06
FAM217A	0.29321	0.468054	0.555222
FAM193B	0.175691	0.166456	0.243953
FAM83A	2.06437	1.43333e-06	6.11379e-06
FAM135B	0.232697	0.605685	0.67878
FAM171A1	0.0935852	0.476617	0.562868
FAM13C	-2.33759	1.35108e-20	2.39913e-19
FAM124A	-0.0769607	0.725372	0.781962
FAM177A1	0.109238	0.219655	0.305073
FAM160B1	-0.690823	5.19573e-10	3.42508e-09
FAM168B	-0.646148	1.23025e-10	8.68427e-10
FAM151B	0.64527	1.71218e-06	7.2288e-06
FAM81B	-0.562906	0.188063	0.269366
FAM167A	1.53978	6.73588e-07	3.0124e-06
FAM126B	-0.111262	0.376022	0.468553
FAM161B	-1.08705	5.12522e-27	1.46949e-25
FAM122C	-0.955469	4.40925e-12	3.62043e-11
FAM122B	-0.186652	0.0764708	0.126962
FAM81A	-0.0629328	0.779179	0.826153
FAM86C1P	0.488136	1.87908e-08	1.03161e-07
FAM160B2	0.144619	0.183644	0.264197
FAM131B	-2.71807	2.12125e-32	8.40977e-31
FAM86C2P	-0.0948166	0.414453	0.505661
FAM207A	0.960352	8.43376e-11	6.06479e-10
FAM189B	0.770388	1.93827e-11	1.49262e-10
FAM171A2	1.189	6.78147e-09	3.92547e-08
FAM151A	0.302912	0.19135	0.27313
FAM102B	-0.363071	0.0109549	0.0231546
FAM71A	-0.255982	0.791102
FAM86KP	-0.417859	0.0600703	0.103018
FAM160A1	0.366435	0.0433235	0.077671
FAM170A	1.37569	0.00103524	0.00275657
FAM183BP	0.712477	0.0683771	0.115189
FAM86FP	-0.370811	0.0169246	0.0341025
FAM219A	-0.807314	1.09744e-10	7.7871e-10
FAM204A	-0.208387	0.0378807	0.0691509
FAM227B	-0.716501	3.46807e-08	1.84246e-07
FAM86GP	-0.838888	0.00939231	0.0201604
FAM111A	0.523031	5.52051e-07	2.49848e-06
FAM102A	-0.678712	7.25962e-08	3.68935e-07
FAM234A	1.07738	7.9625e-17	1.0351e-15
FAM83B	1.82842	5.37481e-07	2.43514e-06
FAM107A	-1.25286	0.000215638	0.000654222
FAM178B	0.265053	0.41284	0.504261
FAM110B	-1.25368	1.73016e-05	6.28989e-05
FAM153A	-1.16952	0.0103451	0.0219912
FAM161A	-0.346066	0.0253517	0.0487117
FAM71B	0.884603	0.378216	0.470693
FAM86JP	0.353294	0.00974594	0.0208474
FAM241B	1.69733	3.78239e-41	2.55353e-39
FAM98B	-0.279414	0.000990469	0.00264613
FAM90A1	1.09037	8.30577e-05	0.000270764
FAM170B	-1.00128	0.0785662	0.129874
FAM71D	0.657935	0.0065005	0.0145249
FAM222B	0.855756	1.50618e-18	2.27744e-17
FAM86B3P	-0.201042	0.212187	0.296904
FAM166C	1.51565	1.59416e-06	6.75545e-06
FAM3C2	-0.261233	0.199956	0.28302
FAM174A	-0.163901	0.188445	0.269758
FAM53A	0.540398	0.000562092	0.00157465
FAM47DP	0.452057	0.550609
FAM241A	-1.84854	2.34203e-21	4.40101e-20
FAM182B	-0.961993	5.96958e-05	0.000199168
FAM131A	-0.267879	0.0166286	0.033567
FAM172BP	1.98736	2.62464e-05	9.26826e-05
FAM220BP	0.518963	0.357102	0.449912
FAM91A1	0.154486	0.245615	0.334079
FAM89B	0.189969	0.144443	0.2168
FAM9B	-2.74771	6.60566e-07	2.95761e-06
FAM210A	0.278374	0.00255176	0.00624446
FAM187B	-0.615807	0.0840218	0.137499
FAM20C	0.293628	0.158831	0.23463
FAM87B	-0.172112	0.418188	0.50919
FAM27E5	0.564738	0.743441
FAM230I	-0.692375	0.0678036	0.114332
FAM220A	-0.192418	0.0255802	0.0490949
FAM219B	-0.505519	4.77672e-07	2.1763e-06
FAM133A	0.0682076	0.896858	0.921811
FAM156B	0.0719028	0.835303	0.872154
FAM216B	-0.613771	0.259569	0.34926
FAM71E2	2.06272	0.00153513	0.00395187
FAM71C	0.0963937	0.856339	0.889335
FAM83H	1.98932	7.30153e-38	4.15872e-36
FAM181B	0.0769803	0.812842	0.854174
FAM89A	-1.33354	2.74037e-13	2.55264e-12
FAM153B	-3.42286	1.02935e-12	9.00859e-12
FAM87A	-1.40011	6.06597e-05	0.000202161
FAM104B	-0.248973	0.0170791	0.0343811
FAM230E	0.426407	0.942261
FAM133CP	-0.0467748	0.912182	0.933836
FAM43B	-0.0299833	0.926216	0.943928
FAM9A	0.828754	0.225848	0.312023
FAM167B	-0.869968	1.35286e-06	5.78982e-06
FAM162B	-2.06757	1.04215e-20	1.871e-19
FAM3B	0.630853	0.0901746	0.145991
FAM120C	-0.248521	0.0380737	0.0694433
FAM167A-AS1	-3.42548	1.76291e-07	8.51767e-07
FAM110C	1.14315	1.43061e-06	6.1028e-06
FAM227A	0.688022	0.000124812	0.00039491
FAM43A	-1.05831	2.3547e-07	1.11839e-06
FAM174B	1.33928	2.7298e-13	2.54336e-12
FAM47A	0.774908	0.375823	0.46836
FAM131C	1.47254	4.04591e-07	1.85776e-06
FAM186A	0.893451	0.000155619	0.000484013
FAM86MP	1.34323	0.000468447	0.00133397
FAM228A	-1.7642	2.47233e-12	2.0843e-11
FAM86B1	-0.265494	0.137489	0.208018
FAM183A	-0.143697	0.726741	0.783166
FAM9C	0.727705	0.282053	0.372912
FAM205C	-1.58704	0.000575735	0.0016086
FAM122A	-1.14098	4.01174e-50	4.56992e-48
FAM230D	0.822162	0.548492
FAM25A	3.84824	2.07011e-06	8.65009e-06
FAM166A	1.57397	1.52126e-10	1.06355e-09
FAM230G	1.70969	0.0085945	0.018643
FAM83G	1.2786	7.20287e-22	1.40215e-20
FAM72B	2.44237	4.10413e-32	1.60008e-30
FAM221A	0.798386	2.49221e-06	1.02958e-05
FAM78B	-1.66502	3.81232e-14	3.85999e-13
FAM120AOS	-0.104064	0.245995	0.334468
FAM111B	2.91077	1.12336e-44	9.32724e-43
FAM25G	0.413291	0.871471
FAM47B	0.832398	0.3519	0.444564
FAM47E	-0.156265	0.503353	0.587871
FAM53B	-0.750563	7.06729e-11	5.12928e-10
FAM180A	-3.26773	2.79225e-28	8.65782e-27
FAM90A27P	2.89153	5.21542e-05	0.000175699
FAM217B	-0.833933	2.64983e-12	2.22682e-11
FAM72A	2.00131	1.8621e-25	4.83095e-24
FAM180B	-2.94803	2.74187e-18	4.07443e-17
FAM3C	-0.0863103	0.513118	0.596868
FAM163B	3.23744	2.61602e-09	1.59374e-08
FAM110D	-2.79023	1.63636e-48	1.69085e-46
FAM177B	-0.120726	0.714464	0.772954
FAM114A1	-0.818469	4.45172e-14	4.47736e-13
FAM118B	0.399666	1.0867e-05	4.0747e-05
FAM47C	1.58158	0.00488845	0.0112592
FAM3D	4.37325	2.83416e-28	8.78132e-27
FAM169A	-0.286302	0.165498	0.242789
FAM78B-AS1	-1.1658	0.000202917	0.000618559
FAM32BP	0.476425	0.220392	0.305835
FAM229B	-0.286451	0.113147	0.176725
FAM24A	0.519013	0.785512
FAM155A	-0.0784588	0.814054	0.855317
FAM153CP	-1.66914	4.63666e-06	1.84324e-05
FAM216A	-0.677339	7.47457e-06	2.87095e-05
FAM201A	0.109202	0.714409	0.772915
FAM221B	0.809486	0.00599112	0.0134989
FAM83A-AS1	1.96682	9.15559e-06	3.47244e-05
FAM71F2	0.380976	0.0736419	0.122834
FAM205A	-0.0601478	0.908568	0.931197
FAM183DP	1.41499	0.016277	0.0329248
FAM99B	0.561193	0.737354
FAM99A	0.599548	0.705131
FAM90A2P	-0.0813789	0.775727	0.823361
FAM230H	0.403127	0.828665
FAM24B	0.166532	0.628666	0.698955
FAM32CP	0.501571	0.638644
FAM220CP	-0.258728	0.413645	0.504967
FAM209B	0.407206	0.105391	0.166537
FAM210CP	-0.00424035	0.99266	0.994685
FAM149B1P1	0.125239	0.747607	0.800673
FAM185BP	0.00984678	0.954498	0.966022
FAM187A
FAM177A1P1	0.446373	0.599606
FAM74A1	0.447691	0.924648
FAM166B	0.188987	0.633311	0.703084
FAM90A24P	-0.145244	0.892129
FAM90A5P	0.410567	0.946361
FAM66B	-1.24842	1.20516e-07	5.95074e-07
FAM230B	0.937298	0.406326
FAM72D	2.91293	1.58176e-35	7.72813e-34
FAM240C	-0.562906	0.094008	0.151282
FAM8A6P	0.870732	0.279822	0.370536
FAM138C	-0.305577	0.920233
FAM228B	-0.961217	4.60071e-12	3.77251e-11
FAM218BP	1.04333	0.212186	0.296904
FAM200A	0.0666373	0.436323	0.526267
FAM185A	0.253652	0.00131448	0.00342958
FAM243A	0.405296	0.947049
FAM95B1	-0.336659	0.361186	0.454042
FAM90A13P
FAM197Y1	0.405112	0.947073
FAM8A3P	0.623673	0.675973
FAM135A-AS1	1.5716	0.000100289	0.000322214
FAM96AP2	1.7736	2.03379e-06	8.51685e-06
FAM41AY1	0.400031	0.947736
FAM236D	0.544003	0.818863
FAM197Y5
FAM197Y8
FAM225B	-1.8675	4.44871e-12	3.65141e-11
FAM66E	-1.08375	0.00226134	0.00560095
FAM229A	-0.279318	0.112776	0.17623
FAM133FP	0.646183	0.272415	0.362734
FAM41AY2
FAM138B	-3.82943	5.41802e-13	4.88294e-12
FAM66C	-1.51194	2.83044e-14	2.90904e-13
FAM30A	1.92329	1.39458e-06	5.95934e-06
FAM155A-IT1	1.95051	0.00761091	0.0167423
FAM66A	-0.813358	0.00713918	0.0158024
FAM245A	1.09955	0.363737
FAM174C	1.24628	3.81371e-15	4.26389e-14
FAM197Y7	0.405296	0.947049
FAM207BP	0.816299	0.000529804	0.00149281
FAM242E	0.442404	0.931121
FAM90A26	-0.507267	0.262991	0.353077
FAM90A15P
FAM197Y3	0.426461	0.944288
FAM41C	2.38003	0.00113637	0.00300102
FAM133DP	-0.295266	0.343718	0.43617
FAM224B	0.470643	0.812229
FAM204CP	1.2756	0.230065	0.316597
FAM201B	-1.4287	5.2136e-06	2.05366e-05
FAM25E	0.902704	0.0642131	0.109114
FAM242D	0.400504	0.832823
FAM27C	-0.314223	0.257197	0.346676
FAM225A	-0.772678	0.00169762	0.00433084
FAM192BP	0.803995	0.000341209	0.000996282
FAM242A	0.161483	0.850448	0.884578
FAM238B	3.64733	4.02825e-08	2.12298e-07
FAM215B	-0.54925	0.0456883	0.0812523
FAM136BP	1.63259	0.000711179	0.00195472
FAM8A4P	0.37596	0.911411
FAM207CP	0.354679	0.938467
FAM157B	0.760442	0.022115	0.0432076
FAM204BP	1.51103	0.00213661	0.00532069
FAM90A11P	0.0314532	0.979837
FAM90A3P
FAM238A	-0.137299	0.767754	0.817128
FAM90A20P	-1.24493	0.00725303	0.0160276
FAM53B-AS1	-1.22295	0.00203518	0.00508969
FAM224A	0.474311	0.885551
FAM96AP1	0.631911	0.754337
FAM133B	-0.286121	0.0164164	0.0331797
FAM170B-AS1	0.32885	0.684954	0.747513
FAM90A21P	0.400031	0.947736
FAM197Y2	0.415853	0.945672
FAM197Y9	0.463549	0.903249
FAM237A	1.52583	0.0591759	0.101683
FAM83C-AS1	1.82381	1.33706e-08	7.46456e-08
FAM21EP	0.269056	0.100926	0.160659
FAM157A	3.03409	8.43232e-15	9.12357e-14
FAM138A	0.179186	0.972316
FAM200B	-0.0976313	0.301682	0.393533
FAM197Y6	0.431764	0.943596
FAM21FP	0.31771	0.0632291	0.10768
FAM214BP1	0.696897	0.32321	0.41546
FAM91A3P	-0.417737	0.298391	0.390095
FAM86LP	1.56738	0.00238572	0.00587653
FAM86DP	-0.36421	0.000975022	0.00260932
FAM3D-AS1	1.19778	0.00869917	0.0188439
FAM111A-DT	0.354291	0.000183685	0.000564124
FAM13A-AS1	-0.114498	0.567231	0.644989
FAM198B-AS1	-1.77493	5.76642e-10	3.77596e-09
FAM138E	0.2752	0.901294
FAM90A6P
FAM90A4P
FAM138D	0.195128	0.956803
FAM242C	0.755402	0.0680261	0.114676
FAM218A	-0.864101	0.00741185	0.0163469
FAM90A25P	-0.109759	0.717044	0.77511
FAM160A1-DT	0.247932	0.284796	0.375821
FAM86EP	-0.152625	0.169754	0.247923
FAM86HP	-0.568808	0.000223532	0.000676131
FAM85B	-0.689171	0.0206386	0.0406141
FAM90A12P	0.00657463	0.99616
FAM8A2P	1.45219	0.0737296	0.122956
FAM66D	-1.01965	5.01832e-06	1.98284e-05
FAM222A-AS1	-0.183205	0.602005	0.675456
FAM133GP	0.430385	0.671312
FAM205BP	0.230685	0.800407
FAM204DP	1.18142	0.097473	0.156081
FAM181A-AS1	0.592171	0.0519376	0.0908709
FAM30C	0.34933	0.954352
FAM157C	1.10167	1.29495e-06	5.55491e-06
FAM187B2P	-1.85437	1.5748e-15	1.82641e-14
FAM72C	3.17821	9.0917e-36	4.52563e-34
FAM215A	0.882228	0.0813588	0.133805
FAM156A	-0.181754	0.300104	0.391838
FAM236B
FAM90A28P	2.50432	0.000460802	0.00131428
FAM226B	0.354681	0.937372
FAM133EP	0.629364	0.343715	0.43617
FAM71BP1	0.533274	0.862614
FAM47E-STBD1	-0.332182	0.335673	0.427979
FAM223B	0.349371	0.941521
FAM106A	-0.404797	0.325483	0.417899
FAM25BP	0.70363	0.662478
FAM27E3	0.847095	0.000596466	0.00166114
FAM230J	0.400114	0.855873
FAM197Y4
FAM74A3	-0.20085	0.929738
FAM74A6	0.119604	0.946169
FAM74A4	0.168798	0.924134
FAM242F	0.378367	0.561303	0.639981
FAM236A	0.245699	0.967885
FAM230F	0.503697	0.906194
FAM25C	0.330855	0.909383
FAM74A7	0.445909	0.831802
FAM243B	0.415853	0.945672
FAM230A	0.426461	0.944288
FAM30B	0.47392	0.931622
FAM27B	0.386529	0.906873
FAM223A	0.370631	0.918342
FAM230C	4.21534	0.000434154	0.00124327
