# Supplementary material for: FAM family gene prediction model reveals heterogeneity, stemness and immune microenvironment of UCEC
Source: Front Mol Biosci. 2023 May 19;10:1200335. doi: 10.3389/fmolb.2023.1200335 (PMC10235772; doi:10.3389/fmolb.2023.1200335)
Supplement: Supplementary file 3 [file Table1.xlsx]

## Sheet: Sheet 1
gene_name	gene_id	gene_biotype	HR	CI	p.Cox
LINC02082	ENSG00000242268	lncRNA	1.183	0.788-1.775	0.416791
AC090241.2	ENSG00000270112	lncRNA
RAB4B	ENSG00000167578	protein_coding	0.741	0.493-1.115	0.150319
TIGAR	ENSG00000078237	protein_coding	1.132	0.755-1.699	0.547959
RNF44	ENSG00000146083	protein_coding	1.497	0.995-2.250	0.0527449
NUP210P2	ENSG00000225275	unprocessed_pseudogene
DNAH3	ENSG00000158486	protein_coding	0.637	0.421-0.965	0.033262
RPL23A	ENSG00000198242	protein_coding	1.323	0.882-1.985	0.176363
EHD4-AS1	ENSG00000259883	lncRNA	0.992	0.660-1.490	0.969636
RPL7L1P12	ENSG00000231981	processed_pseudogene
AC244102.2	ENSG00000269475	unprocessed_pseudogene
Y_RNA	ENSG00000201788	misc_RNA
ARL8B	ENSG00000134108	protein_coding	0.966	0.644-1.448	0.865813
AC007114.2	ENSG00000263089	lncRNA	0.954	0.636-1.430	0.817979
CALB2	ENSG00000172137	protein_coding	1.513	1.006-2.275	0.0469243
MFSD3	ENSG00000167700	protein_coding	1.127	0.752-1.689	0.562782
AC092839.2	ENSG00000234943	lncRNA
LINC00636	ENSG00000240423	lncRNA	1.428	0.949-2.147	0.0873013
PIGV	ENSG00000060642	protein_coding	0.867	0.577-1.301	0.490339
AC055876.5	ENSG00000271616	processed_pseudogene
PIGFP2	ENSG00000234881	processed_pseudogene
CHIAP1	ENSG00000236040	unprocessed_pseudogene
ECE1-AS1	ENSG00000231105	lncRNA	1.093	0.729-1.639	0.665944
AC128716.1	ENSG00000243044	processed_pseudogene
ZNF708	ENSG00000182141	protein_coding	0.854	0.568-1.284	0.448001
LINC01224	ENSG00000269416	lncRNA	2.308	1.495-3.563	0.000160586
AC127002.2	ENSG00000275265	lncRNA	0.927	0.618-1.390	0.713936
MYADML2	ENSG00000185105	protein_coding	1.734	1.143-2.629	0.0095619
DNM3-IT1	ENSG00000233540	lncRNA
PHEX	ENSG00000102174	protein_coding	1.024	0.682-1.538	0.909357
KRT8P47	ENSG00000271647	processed_pseudogene
MOGAT2	ENSG00000166391	protein_coding	1.568	1.037-2.373	0.0331777
AC006557.5	ENSG00000270469	processed_pseudogene	1.385	0.921-2.084	0.11802
PFN2	ENSG00000070087	protein_coding	1.540	1.019-2.327	0.0402848
AC007861.1	ENSG00000262950	lncRNA
CASC23	ENSG00000255420	lncRNA
DNM1P41	ENSG00000280038	TEC
AC005324.5	ENSG00000266261	lncRNA	1.103	0.736-1.653	0.635887
RMND5A	ENSG00000153561	protein_coding	1.246	0.830-1.870	0.289587
AC092301.1	ENSG00000269148	lncRNA	0.926	0.617-1.389	0.709456
AL590730.2	ENSG00000274458	snoRNA
AC245008.1	ENSG00000273406	lncRNA
RAD23A	ENSG00000179262	protein_coding	1.452	0.963-2.190	0.0753663
TTC41P	ENSG00000214198	transcribed_unitary_pseudogene	0.743	0.493-1.120	0.155865
RNVU1-2A	ENSG00000278099	snRNA
OR2D2	ENSG00000166368	protein_coding
SERPINB11	ENSG00000206072	protein_coding
AL135937.1	ENSG00000234900	lncRNA
LINC02292	ENSG00000258630	lncRNA	0.854	0.570-1.282	0.446801
SIN3B	ENSG00000127511	protein_coding	1.280	0.852-1.921	0.234295
LINC00705	ENSG00000225269	lncRNA
RPL7P17	ENSG00000214062	processed_pseudogene
TLL2	ENSG00000095587	protein_coding	1.420	0.945-2.134	0.0916635
AC025588.4	ENSG00000274219	unprocessed_pseudogene
AL606490.3	ENSG00000230100	lncRNA
CTSA	ENSG00000064601	protein_coding	1.105	0.737-1.656	0.630264
AL671277.1	ENSG00000227766	unprocessed_pseudogene	1.036	0.690-1.554	0.865298
IL32	ENSG00000008517	protein_coding	0.480	0.314-0.734	0.000710619
AC116351.1	ENSG00000215246	lncRNA	1.095	0.731-1.642	0.659367
AC103810.5	ENSG00000266644	lncRNA
ASS1P7	ENSG00000236893	processed_pseudogene	1.604	1.058-2.433	0.0260862
THAP12P4	ENSG00000254465	processed_pseudogene
PTPN4	ENSG00000088179	protein_coding	1.077	0.718-1.616	0.720591
NUCB2	ENSG00000070081	protein_coding	0.500	0.327-0.765	0.00139186
AC087741.2	ENSG00000275479	lncRNA	1.113	0.742-1.669	0.604675
SERPINB12	ENSG00000166634	protein_coding
AC023830.2	ENSG00000261789	lncRNA
AC021613.1	ENSG00000254092	lncRNA
GGT3P	ENSG00000197421	transcribed_unprocessed_pseudogene	1.059	0.705-1.591	0.781569
TMEM143	ENSG00000161558	protein_coding	1.251	0.833-1.878	0.281495
DACH1	ENSG00000276644	protein_coding	1.117	0.743-1.680	0.594608
AC145350.3	ENSG00000260900	processed_pseudogene
Metazoa_SRP	ENSG00000278732	misc_RNA
COLCA1	ENSG00000196167	lncRNA	0.562	0.368-0.856	0.00735853
AC008403.1	ENSG00000268465	protein_coding
RN7SL560P	ENSG00000264438	misc_RNA
BMP2KL	ENSG00000204113	processed_pseudogene
RNU6-820P	ENSG00000207000	snRNA
AC093367.1	ENSG00000254131	processed_pseudogene	0.845	0.563-1.269	0.417527
FGF23	ENSG00000118972	protein_coding	0.740	0.491-1.116	0.151016
AC114689.1	ENSG00000264104	processed_pseudogene
SERTAD2	ENSG00000179833	protein_coding	1.692	1.120-2.557	0.0125557
ST3GAL6	ENSG00000064225	protein_coding	1.122	0.748-1.684	0.577231
AP001029.1	ENSG00000267108	lncRNA	1.341	0.890-2.022	0.161218
PKP2	ENSG00000057294	protein_coding	1.042	0.695-1.563	0.842231
AL357315.1	ENSG00000227535	lncRNA
RNU6-453P	ENSG00000252628	snRNA
TRIM51HP	ENSG00000166007	transcribed_unprocessed_pseudogene
AC005046.1	ENSG00000273055	lncRNA	0.965	0.643-1.447	0.862249
RPL35AP28	ENSG00000242041	processed_pseudogene
AP005242.3	ENSG00000278923	lncRNA
KRT1	ENSG00000167768	protein_coding	1.187	0.790-1.784	0.410169
AC016583.1	ENSG00000280159	TEC	1.438	0.954-2.170	0.0830462
AC026185.1	ENSG00000235240	unprocessed_pseudogene
PDLIM1P3	ENSG00000264172	processed_pseudogene
RNU6-1273P	ENSG00000199903	snRNA
RNA5SP218	ENSG00000200058	rRNA_pseudogene
AL080312.2	ENSG00000275358	lncRNA	0.832	0.554-1.251	0.377445
RAET1K	ENSG00000218358	transcribed_unprocessed_pseudogene	0.762	0.506-1.147	0.193076
AC021506.1	ENSG00000266460	lncRNA
AC026464.3	ENSG00000260371	protein_coding
AC022150.3	ENSG00000269349	lncRNA
Y_RNA	ENSG00000200291	misc_RNA
DDX11L10	ENSG00000233614	transcribed_unprocessed_pseudogene
SLC45A4	ENSG00000022567	protein_coding	1.139	0.759-1.708	0.530258
AC022743.1	ENSG00000278933	TEC
RNA5SP128	ENSG00000202175	rRNA_pseudogene
MTRF1	ENSG00000120662	protein_coding	0.623	0.409-0.947	0.0267385
AL135924.2	ENSG00000235523	lncRNA	1.160	0.774-1.740	0.472574
AC112673.1	ENSG00000249848	processed_pseudogene
AL157858.2	ENSG00000277826	misc_RNA
MTND5P14	ENSG00000230225	unprocessed_pseudogene
IGSF11-AS1	ENSG00000239877	lncRNA
U8	ENSG00000201398	snoRNA
AC018648.1	ENSG00000272905	lncRNA	1.296	0.863-1.945	0.211224
AC009133.2	ENSG00000259952	lncRNA
RARRES2P7	ENSG00000260812	processed_pseudogene
MTND2P28	ENSG00000225630	unprocessed_pseudogene	1.294	0.859-1.948	0.217465
FMO7P	ENSG00000230231	unprocessed_pseudogene
ESM1	ENSG00000164283	protein_coding	1.450	0.962-2.184	0.0755995
KF459542.1	ENSG00000231880	lncRNA
AC006458.1	ENSG00000227489	lncRNA
AP003730.1	ENSG00000254555	processed_pseudogene
RWDD2A	ENSG00000013392	protein_coding	1.014	0.676-1.520	0.946928
LINC00592	ENSG00000258279	lncRNA	1.583	1.048-2.391	0.0291938
ENTPD1-AS1	ENSG00000226688	lncRNA	1.242	0.825-1.868	0.298656
LINC01181	ENSG00000250929	lncRNA
ACOXL-AS1	ENSG00000204581	lncRNA	1.436	0.952-2.164	0.084091
AC104463.1	ENSG00000225620	lncRNA
PPIAP6	ENSG00000258477	processed_pseudogene	1.439	0.959-2.162	0.0790686
AC092447.4	ENSG00000225488	lncRNA
SCFD2	ENSG00000184178	protein_coding	1.183	0.788-1.776	0.41722
GFOD1-AS1	ENSG00000237786	lncRNA
YWHAB	ENSG00000166913	protein_coding	1.357	0.903-2.038	0.14186
AL669914.2	ENSG00000275856	misc_RNA
TMEM155	ENSG00000164112	protein_coding	1.244	0.829-1.868	0.291743
AC013652.1	ENSG00000259345	lncRNA	1.167	0.778-1.750	0.456672
TOMM40	ENSG00000130204	protein_coding	1.498	0.991-2.264	0.0551878
AL109806.1	ENSG00000280387	TEC	1.280	0.853-1.921	0.234101
PRSS48	ENSG00000189099	protein_coding
AL591806.1	ENSG00000232879	processed_pseudogene
ADTRP	ENSG00000111863	protein_coding	1.522	1.010-2.295	0.0447967
NDUFAF2	ENSG00000164182	protein_coding	1.492	0.992-2.244	0.0548131
SEPSECS	ENSG00000109618	protein_coding	0.795	0.529-1.196	0.271293
AC138894.3	ENSG00000271623	processed_pseudogene
Z98885.3	ENSG00000279345	lncRNA	1.297	0.863-1.948	0.210824
DCDC2C	ENSG00000214866	protein_coding
CWC27	ENSG00000153015	protein_coding	1.104	0.736-1.656	0.631733
RNA5SP37	ENSG00000202290	rRNA_pseudogene
AC084125.1	ENSG00000254578	lncRNA
AL512306.3	ENSG00000240710	lncRNA	1.930	1.273-2.927	0.00196238
AC105391.1	ENSG00000248778	processed_pseudogene
FO082796.1	ENSG00000250210	unprocessed_pseudogene
SMARCE1P1	ENSG00000225215	processed_pseudogene
PHBP19	ENSG00000257246	processed_pseudogene	1.149	0.766-1.726	0.501976
LINC02453	ENSG00000245017	lncRNA	1.088	0.726-1.631	0.683254
AL117327.1	ENSG00000281091	lncRNA	1.603	1.060-2.423	0.0252935
LINC02061	ENSG00000250885	lncRNA
AL133445.2	ENSG00000273797	lncRNA	0.933	0.622-1.400	0.738333
LHX5	ENSG00000089116	protein_coding	1.098	0.730-1.652	0.652335
MYOM2	ENSG00000036448	protein_coding	0.754	0.500-1.137	0.17813
AL158151.2	ENSG00000234055	lncRNA
AC093227.2	ENSG00000267552	protein_coding
MTND6P7	ENSG00000224695	processed_pseudogene
EVX1	ENSG00000106038	protein_coding
GLYATL1P1	ENSG00000255189	unprocessed_pseudogene	0.676	0.447-1.023	0.0637603
MAP9	ENSG00000164114	protein_coding	0.960	0.639-1.442	0.844221
RNU7-147P	ENSG00000238698	snRNA
RNU1-47P	ENSG00000199836	snRNA
APIP	ENSG00000149089	protein_coding	0.795	0.528-1.197	0.272042
AC097063.1	ENSG00000224570	processed_pseudogene
MAF1	ENSG00000179632	protein_coding	1.092	0.726-1.643	0.672492
Z82195.1	ENSG00000271677	unprocessed_pseudogene
FOXP1	ENSG00000114861	protein_coding	0.820	0.547-1.230	0.336963
OR5L2	ENSG00000205030	protein_coding
PLCE1	ENSG00000138193	protein_coding	0.490	0.318-0.754	0.00119128
PRAMEF4	ENSG00000243073	protein_coding
RAD17	ENSG00000152942	protein_coding	0.913	0.608-1.372	0.662403
AC026877.1	ENSG00000240809	processed_pseudogene	1.174	0.783-1.760	0.438361
AC005086.4	ENSG00000280004	pseudogene
AC108043.1	ENSG00000224560	processed_pseudogene
CICP17	ENSG00000227233	processed_pseudogene
SPCS2	ENSG00000118363	protein_coding	0.828	0.550-1.245	0.364492
PPIAP45	ENSG00000258116	processed_pseudogene	0.822	0.548-1.233	0.342829
DGCR11	ENSG00000273311	lncRNA	0.902	0.601-1.353	0.61709
SETDB2	ENSG00000136169	protein_coding	0.784	0.521-1.181	0.244776
AC131212.2	ENSG00000279700	TEC	1.068	0.712-1.602	0.750987
DESI2	ENSG00000121644	protein_coding	1.132	0.755-1.698	0.547698
PAX3	ENSG00000135903	protein_coding
COX17	ENSG00000138495	protein_coding	1.423	0.947-2.139	0.0895213
PSORS1C3	ENSG00000204528	lncRNA	0.762	0.507-1.146	0.191572
NLGN2	ENSG00000169992	protein_coding	1.094	0.730-1.640	0.663148
AC090686.1	ENSG00000239344	processed_pseudogene	0.888	0.592-1.332	0.566145
SERPINE3	ENSG00000253309	protein_coding	1.310	0.872-1.969	0.193052
HAO1	ENSG00000101323	protein_coding
AC087045.2	ENSG00000272456	lncRNA	1.440	0.957-2.167	0.0798777
LINC02201	ENSG00000251538	lncRNA
LINC02864	ENSG00000263711	lncRNA
AC127496.4	ENSG00000262662	lncRNA
PKMYT1	ENSG00000127564	protein_coding	1.014	0.676-1.520	0.947815
HSPA8P15	ENSG00000219395	processed_pseudogene	1.196	0.797-1.795	0.387074
OR4A7P	ENSG00000255349	unprocessed_pseudogene
XIAPP2	ENSG00000254843	processed_pseudogene
AC107075.1	ENSG00000277998	unprocessed_pseudogene	0.823	0.549-1.236	0.348294
AL355810.1	ENSG00000275248	lncRNA
EIF3LP3	ENSG00000226086	processed_pseudogene	0.891	0.594-1.338	0.578878
AP001626.1	ENSG00000235023	lncRNA	1.210	0.806-1.814	0.35785
FAM89B	ENSG00000176973	protein_coding	1.641	1.087-2.479	0.0185389
AL356215.1	ENSG00000255521	lncRNA	1.180	0.787-1.771	0.423405
IGLJ6	ENSG00000211682	IG_J_gene
AL592464.1	ENSG00000231630	lncRNA
TMEM251P1	ENSG00000249514	processed_pseudogene
Z97832.2	ENSG00000272374	lncRNA	0.842	0.559-1.268	0.409997
MED8	ENSG00000159479	protein_coding	1.592	1.054-2.405	0.0272105
PHF1	ENSG00000112511	protein_coding	1.085	0.723-1.628	0.693102
ZNF781	ENSG00000196381	protein_coding	1.162	0.775-1.743	0.467071
IGHV1-24	ENSG00000211950	IG_V_gene	0.871	0.581-1.305	0.503156
RNU6-1329P	ENSG00000202534	snRNA
AC103563.2	ENSG00000231062	lncRNA	2.226	1.451-3.414	0.000245694
DIPK1A	ENSG00000154511	protein_coding	1.626	1.077-2.456	0.0206801
AC008489.1	ENSG00000253946	processed_pseudogene
ANKMY1	ENSG00000144504	protein_coding	0.735	0.487-1.111	0.144024
PSMB6	ENSG00000142507	protein_coding	0.803	0.534-1.209	0.292834
AC027176.2	ENSG00000259677	processed_pseudogene	1.078	0.718-1.618	0.715837
GUCY1A1	ENSG00000164116	protein_coding	0.986	0.657-1.479	0.944536
AC009237.15	ENSG00000273305	lncRNA	1.754	1.159-2.657	0.00793629
PRKG2	ENSG00000138669	protein_coding	1.355	0.902-2.037	0.143758
MESTP3	ENSG00000250927	processed_pseudogene	1.373	0.913-2.065	0.12774
FBXO45	ENSG00000174013	protein_coding	1.346	0.896-2.023	0.15223
AC107421.1	ENSG00000235110	processed_pseudogene
AC098657.3	ENSG00000277670	unprocessed_pseudogene
AC002383.1	ENSG00000227863	lncRNA
AMZ2	ENSG00000196704	protein_coding	1.339	0.890-2.013	0.161178
AC021106.2	ENSG00000251332	processed_pseudogene	0.699	0.465-1.052	0.0857057
AC066612.1	ENSG00000259235	lncRNA
AC116612.1	ENSG00000258507	lncRNA
TMEM52	ENSG00000178821	protein_coding	1.256	0.832-1.896	0.277522
RPS2P24	ENSG00000244019	processed_pseudogene	1.003	0.670-1.504	0.986851
RNA5SP177	ENSG00000222054	rRNA_pseudogene
CHN2	ENSG00000106069	protein_coding	1.070	0.714-1.604	0.743557
RN7SL430P	ENSG00000243911	misc_RNA
LNCPRESS1	ENSG00000232301	lncRNA
ZNF460-AS1	ENSG00000267871	lncRNA	0.975	0.648-1.466	0.903064
AC021035.1	ENSG00000227851	lncRNA
AL512504.1	ENSG00000225715	processed_pseudogene
OR2AS2P	ENSG00000271934	unprocessed_pseudogene
AC005828.7	ENSG00000271919	transcribed_processed_pseudogene
GCNT4	ENSG00000176928	protein_coding	0.888	0.592-1.332	0.566166
AC012506.3	ENSG00000233714	lncRNA
KLK8	ENSG00000129455	protein_coding	2.073	1.357-3.168	0.000751017
AC024060.1	ENSG00000253049	snoRNA
RN7SL541P	ENSG00000240250	misc_RNA
MIR8081	ENSG00000277889	miRNA
AL122016.1	ENSG00000216902	processed_pseudogene
AC097527.1	ENSG00000237666	unprocessed_pseudogene
IP6K3	ENSG00000161896	protein_coding	1.345	0.896-2.020	0.152716
AL136146.1	ENSG00000254672	processed_pseudogene
MTF2	ENSG00000143033	protein_coding	1.274	0.848-1.912	0.243166
ITFG2-AS1	ENSG00000256150	lncRNA
NOBOX	ENSG00000106410	protein_coding
RBM15B	ENSG00000259956	protein_coding	0.812	0.540-1.222	0.318911
PIH1D2	ENSG00000150773	protein_coding	0.725	0.482-1.091	0.122806
AL390778.1	ENSG00000227958	lncRNA
KRT18P61	ENSG00000267083	processed_pseudogene	0.761	0.507-1.142	0.1874
LINC02126	ENSG00000259847	lncRNA
AL136981.1	ENSG00000226668	transcribed_unprocessed_pseudogene
PCGF7P	ENSG00000268140	processed_pseudogene	1.386	0.919-2.090	0.119963
AL031009.1	ENSG00000278987	TEC	1.116	0.744-1.672	0.59662
AC008638.2	ENSG00000250006	processed_pseudogene
VN1R53P	ENSG00000236313	processed_pseudogene
OR52E1	ENSG00000273085	polymorphic_pseudogene
AC009690.1	ENSG00000260729	protein_coding	0.917	0.611-1.378	0.67779
MT1A	ENSG00000205362	protein_coding	1.109	0.739-1.664	0.616366
AC006064.1	ENSG00000245667	lncRNA
AC004817.1	ENSG00000258517	lncRNA
AC104009.1	ENSG00000254768	lncRNA
RNU6-391P	ENSG00000202050	snRNA
AL356234.2	ENSG00000230533	lncRNA
ATP2A1	ENSG00000196296	protein_coding	1.265	0.841-1.901	0.258957
AC093424.1	ENSG00000270457	lncRNA	1.006	0.670-1.510	0.97855
IGKV1OR22-5	ENSG00000230481	IG_V_pseudogene
RNU6-448P	ENSG00000252861	snRNA
DPY19L1P2	ENSG00000231952	unprocessed_pseudogene	1.283	0.855-1.926	0.22929
OR6C72P	ENSG00000205331	unprocessed_pseudogene
AC027281.1	ENSG00000279123	TEC	1.118	0.745-1.677	0.589716
RNU1-129P	ENSG00000206791	snRNA
NCAPG	ENSG00000109805	protein_coding	1.620	1.071-2.452	0.0224375
IGHV5-78	ENSG00000211978	IG_V_pseudogene	1.221	0.813-1.833	0.335645
FANK1	ENSG00000203780	protein_coding	0.792	0.528-1.190	0.262078
NOP2	ENSG00000111641	protein_coding	1.476	0.981-2.223	0.0620335
ZNF880	ENSG00000221923	protein_coding	1.039	0.693-1.557	0.852916
MELTF	ENSG00000163975	protein_coding	1.424	0.947-2.143	0.0896437
ZNF736P9Y	ENSG00000239893	transcribed_processed_pseudogene
PTPRB	ENSG00000127329	protein_coding	0.979	0.653-1.469	0.920087
PRANCR	ENSG00000257815	lncRNA	1.324	0.881-1.989	0.177081
AC116914.1	ENSG00000262358	lncRNA	1.208	0.804-1.814	0.362233
RNF14P2	ENSG00000250594	processed_pseudogene
DGKD	ENSG00000077044	protein_coding	1.239	0.826-1.858	0.301024
TMCO1	ENSG00000143183	protein_coding	1.157	0.771-1.735	0.481411
PDE11A-AS1	ENSG00000229941	lncRNA
AC117500.5	ENSG00000279455	TEC
RAB5C	ENSG00000108774	protein_coding	0.943	0.628-1.415	0.776011
NPBWR2	ENSG00000125522	protein_coding
UPP1	ENSG00000183696	protein_coding	0.785	0.522-1.180	0.243802
AP001610.2	ENSG00000228318	lncRNA	2.115	1.383-3.233	0.000546365
AC064859.1	ENSG00000279874	TEC
AC008760.1	ENSG00000269680	lncRNA	0.935	0.624-1.401	0.744489
AC093323.2	ENSG00000279859	TEC
RNA5SP36	ENSG00000222129	rRNA_pseudogene
RPS17P17	ENSG00000225758	processed_pseudogene
TRABD2B	ENSG00000269113	protein_coding	1.186	0.791-1.778	0.40865
RPL36P2	ENSG00000231302	processed_pseudogene
AC073534.1	ENSG00000268442	processed_pseudogene	1.143	0.762-1.713	0.518396
RPS3AP17	ENSG00000244031	processed_pseudogene
AC020914.3	ENSG00000268957	unprocessed_pseudogene
AC244157.1	ENSG00000231392	unprocessed_pseudogene
AMN	ENSG00000166126	protein_coding	1.391	0.922-2.099	0.115791
KCNE1B	ENSG00000276289	protein_coding	0.821	0.545-1.236	0.344104
KLK10	ENSG00000129451	protein_coding	0.776	0.514-1.170	0.225753
AL133338.1	ENSG00000260000	lncRNA	1.014	0.676-1.520	0.948122
MRPL57P7	ENSG00000254312	processed_pseudogene
AF096876.1	ENSG00000259981	lncRNA
KDM5B	ENSG00000117139	protein_coding	1.119	0.746-1.677	0.587166
KRTAP19-3	ENSG00000244025	protein_coding
STPG1	ENSG00000001460	protein_coding	0.645	0.426-0.976	0.0380919
AC004951.3	ENSG00000241057	transcribed_unprocessed_pseudogene	1.353	0.900-2.034	0.14612
FHOD1	ENSG00000135723	protein_coding	0.837	0.557-1.257	0.391052
PTPRH	ENSG00000080031	protein_coding	0.983	0.654-1.476	0.933105
PCMTD1	ENSG00000168300	protein_coding	1.204	0.801-1.809	0.371357
AL121957.1	ENSG00000234206	lncRNA
OR14A16	ENSG00000196772	protein_coding
NDUFS5P6	ENSG00000255531	processed_pseudogene
AL136038.1	ENSG00000200693	snoRNA	0.786	0.523-1.180	0.24566
AC002128.1	ENSG00000268947	lncRNA	1.051	0.701-1.578	0.809305
AC112907.2	ENSG00000231982	unprocessed_pseudogene	1.422	0.944-2.143	0.0921055
GLRA3	ENSG00000145451	protein_coding
AACSP1	ENSG00000250420	transcribed_unprocessed_pseudogene	0.947	0.632-1.419	0.791335
RPS28P7	ENSG00000227097	processed_pseudogene	1.240	0.826-1.859	0.299274
COX7A2P2	ENSG00000236764	processed_pseudogene	0.657	0.437-0.988	0.0437926
MINDY4	ENSG00000106125	protein_coding	0.873	0.581-1.311	0.512732
MAP2K7	ENSG00000076984	protein_coding	1.081	0.721-1.621	0.706464
AC013733.2	ENSG00000234595	lncRNA
AP000281.2	ENSG00000232360	lncRNA
SMIM32	ENSG00000271824	protein_coding	1.215	0.808-1.827	0.349164
RBM38-AS1	ENSG00000218018	lncRNA	1.059	0.707-1.587	0.780276
ZNF767P	ENSG00000133624	transcribed_unprocessed_pseudogene	1.179	0.786-1.768	0.425124
AC010376.1	ENSG00000253801	processed_pseudogene
MT-TL1	ENSG00000209082	Mt_tRNA	1.105	0.732-1.668	0.634071
AP5S1	ENSG00000125843	protein_coding	1.196	0.797-1.794	0.386778
GRIP1	ENSG00000155974	protein_coding	1.068	0.712-1.603	0.749273
RPS29P12	ENSG00000243664	processed_pseudogene
VRK3	ENSG00000105053	protein_coding	0.775	0.515-1.167	0.222842
H2BP8	ENSG00000235976	processed_pseudogene
SRSF10P1	ENSG00000267717	processed_pseudogene
LINC01880	ENSG00000232002	lncRNA
SNORD99	ENSG00000221539	snoRNA	0.930	0.620-1.394	0.724472
FP236315.1	ENSG00000279064	lncRNA
AC027369.4	ENSG00000254920	unprocessed_pseudogene
NDUFAF4P4	ENSG00000231378	processed_pseudogene
AC123904.2	ENSG00000257323	processed_pseudogene
VENTXP3	ENSG00000257364	processed_pseudogene
ARMH2	ENSG00000260286	protein_coding
SLC2A1	ENSG00000117394	protein_coding	1.267	0.844-1.902	0.25311
LEMD1-AS1	ENSG00000226235	lncRNA	1.359	0.905-2.041	0.1391
AL360270.2	ENSG00000261654	lncRNA	1.029	0.686-1.543	0.889851
WNT1	ENSG00000125084	protein_coding	0.825	0.549-1.240	0.355077
MIR4635	ENSG00000263834	miRNA	2.339	1.528-3.581	9.1833e-05
AC104825.1	ENSG00000251615	lncRNA	0.586	0.385-0.890	0.0122466
AC024681.2	ENSG00000254227	lncRNA
AC012414.3	ENSG00000259443	lncRNA
AC134050.1	ENSG00000241537	processed_pseudogene
MUSK	ENSG00000030304	protein_coding	1.047	0.698-1.570	0.825915
CDY1	ENSG00000172288	protein_coding
AL591684.3	ENSG00000270369	processed_pseudogene
LINC02317	ENSG00000258678	lncRNA
ST6GALNAC4P1	ENSG00000233469	processed_pseudogene	1.214	0.808-1.822	0.350333
POLR2LP1	ENSG00000238211	processed_pseudogene
AC093802.1	ENSG00000220256	lncRNA
RNA5SP465	ENSG00000212497	rRNA_pseudogene
DUX4L5	ENSG00000280799	unprocessed_pseudogene
AC093249.6	ENSG00000261840	lncRNA	0.882	0.587-1.325	0.545436
WASH4P	ENSG00000234769	unprocessed_pseudogene	1.569	1.043-2.360	0.0306524
RNU6-175P	ENSG00000252705	snRNA
RNU6-428P	ENSG00000199812	snRNA
SPINK1	ENSG00000164266	protein_coding	0.942	0.628-1.412	0.771977
AL031710.1	ENSG00000261399	lncRNA	0.710	0.472-1.067	0.0997163
PHKBP2	ENSG00000258467	unprocessed_pseudogene
AC107015.1	ENSG00000241815	processed_pseudogene
VSTM2B	ENSG00000187135	protein_coding
HCG27	ENSG00000206344	lncRNA	1.070	0.714-1.604	0.743076
AL132655.4	ENSG00000274491	misc_RNA
RN7SL521P	ENSG00000240877	misc_RNA	1.046	0.697-1.569	0.828687
AC139768.1	ENSG00000278126	lncRNA	0.895	0.596-1.343	0.591095
AC091819.2	ENSG00000253713	lncRNA
AC079298.1	ENSG00000278981	lncRNA
SPATA31D1	ENSG00000214929	protein_coding
MTND4P8	ENSG00000248548	unprocessed_pseudogene
GLYCTK	ENSG00000168237	protein_coding	0.713	0.474-1.074	0.105574
MASP2	ENSG00000009724	protein_coding	1.152	0.768-1.728	0.493058
FOXD2-AS1	ENSG00000237424	lncRNA	1.010	0.674-1.513	0.96228
DNAJA1P6	ENSG00000228045	processed_pseudogene
RPRM	ENSG00000177519	protein_coding	1.206	0.804-1.808	0.365246
TNNT1	ENSG00000105048	protein_coding	1.641	1.081-2.491	0.0199634
AC008555.6	ENSG00000280106	TEC	1.048	0.698-1.574	0.820605
AC009220.1	ENSG00000228360	processed_pseudogene	1.112	0.740-1.670	0.609573
MTND1P11	ENSG00000228166	unprocessed_pseudogene
AC138869.1	ENSG00000260414	processed_pseudogene
MT-ND1	ENSG00000198888	protein_coding	0.990	0.660-1.485	0.962461
PPOX	ENSG00000143224	protein_coding	0.833	0.554-1.253	0.379419
OR2U2P	ENSG00000242524	unprocessed_pseudogene
MTATP6P26	ENSG00000236878	processed_pseudogene	1.074	0.716-1.612	0.728598
DEFA1	ENSG00000206047	protein_coding
AL136369.2	ENSG00000231496	lncRNA
LINC02301	ENSG00000258743	lncRNA
H6PD	ENSG00000049239	protein_coding	0.988	0.658-1.483	0.952597
RCOR1	ENSG00000089902	protein_coding	1.316	0.876-1.978	0.186459
GRAMD1C	ENSG00000178075	protein_coding	1.075	0.717-1.611	0.726436
LINC01429	ENSG00000227964	lncRNA
RPS6KB1	ENSG00000108443	protein_coding	1.324	0.881-1.989	0.17721
AC068620.1	ENSG00000269921	lncRNA	1.459	0.971-2.194	0.0693456
ADIRF-AS1	ENSG00000272734	lncRNA	1.729	1.139-2.623	0.0100649
GLI3	ENSG00000106571	protein_coding	1.308	0.872-1.962	0.194584
MIR378D1	ENSG00000263631	miRNA
MTATP6P19	ENSG00000228316	processed_pseudogene
OFD1P4Y	ENSG00000229406	unprocessed_pseudogene
AC006001.2	ENSG00000226824	lncRNA	1.875	1.238-2.839	0.00298331
KCNE4	ENSG00000152049	protein_coding	0.935	0.623-1.402	0.743896
AL589987.1	ENSG00000230707	processed_pseudogene	0.875	0.583-1.312	0.517003
EIF1P5	ENSG00000266563	unprocessed_pseudogene	1.147	0.765-1.720	0.507471
HOXC13	ENSG00000123364	protein_coding	0.865	0.577-1.297	0.483108
DAP3P1	ENSG00000225082	unprocessed_pseudogene	0.934	0.624-1.401	0.742751
TOLLIP-AS1	ENSG00000255153	lncRNA	1.006	0.671-1.507	0.978796
AC009065.8	ENSG00000261663	lncRNA	1.224	0.814-1.842	0.331658
FAM217B	ENSG00000196227	protein_coding	1.379	0.918-2.073	0.121602
PPIC-AS1	ENSG00000249996	lncRNA	1.508	1.001-2.272	0.0493679
AC011396.1	ENSG00000248842	lncRNA
AC139143.1	ENSG00000230080	processed_pseudogene	1.121	0.747-1.681	0.581359
AC067817.2	ENSG00000253829	lncRNA	1.066	0.711-1.598	0.756446
FCGR2B	ENSG00000072694	protein_coding	1.067	0.712-1.599	0.754638
LAMTOR4	ENSG00000188186	protein_coding	1.010	0.674-1.514	0.961389
PHYKPL	ENSG00000175309	protein_coding	1.145	0.764-1.717	0.511384
U3	ENSG00000212211	snoRNA
VN1R7P	ENSG00000275592	processed_pseudogene
AC034234.1	ENSG00000248935	lncRNA
KIAA1328	ENSG00000150477	protein_coding	1.798	1.185-2.728	0.00581121
KRT8P10	ENSG00000231203	processed_pseudogene	0.999	0.666-1.498	0.995655
AC133473.1	ENSG00000236489	processed_pseudogene
RNU7-90P	ENSG00000238731	snRNA
NME1-NME2	ENSG00000011052	protein_coding	0.818	0.543-1.232	0.336186
AC007274.2	ENSG00000236690	unprocessed_pseudogene
PHLDA2	ENSG00000181649	protein_coding	1.212	0.807-1.820	0.353188
CBL	ENSG00000110395	protein_coding	0.928	0.618-1.394	0.719597
ASS1P2	ENSG00000223922	processed_pseudogene	1.001	0.668-1.501	0.995055
AC022690.1	ENSG00000254425	processed_pseudogene
RLN1	ENSG00000107018	protein_coding	0.926	0.617-1.390	0.712137
AC093801.2	ENSG00000248480	processed_pseudogene
IGHV1-12	ENSG00000254174	IG_V_pseudogene
RN7SL193P	ENSG00000239679	misc_RNA
AC245128.2	ENSG00000228790	unprocessed_pseudogene
KRT8P50	ENSG00000260799	processed_pseudogene
CLN6	ENSG00000128973	protein_coding	0.817	0.545-1.227	0.330371
EFS	ENSG00000100842	protein_coding	1.250	0.833-1.875	0.281452
PPIAP27	ENSG00000234363	processed_pseudogene
AC103592.1	ENSG00000223905	processed_pseudogene
ERRFI1	ENSG00000116285	protein_coding	0.824	0.548-1.238	0.35089
AL049874.2	ENSG00000244756	processed_pseudogene	1.141	0.759-1.713	0.526464
EVPL	ENSG00000167880	protein_coding	0.735	0.487-1.109	0.142028
AC015878.2	ENSG00000265948	lncRNA
GRAMD4P8	ENSG00000270930	processed_pseudogene
AC120024.4	ENSG00000279273	TEC
SMIM2	ENSG00000139656	protein_coding	1.353	0.900-2.033	0.146104
AC073257.1	ENSG00000232140	lncRNA
SPON1-AS1	ENSG00000254418	lncRNA	1.132	0.755-1.698	0.547677
IL27RA	ENSG00000104998	protein_coding	1.121	0.745-1.686	0.583527
CHMP1B2P	ENSG00000278530	transcribed_unitary_pseudogene	1.054	0.703-1.580	0.797921
AC068787.1	ENSG00000279952	TEC
SRGAP2-AS1	ENSG00000230806	lncRNA
WDR70	ENSG00000082068	protein_coding	1.427	0.949-2.145	0.0874918
AC073612.1	ENSG00000258064	protein_coding
OR10H1	ENSG00000186723	protein_coding
BRDT	ENSG00000137948	protein_coding	1.483	0.976-2.251	0.0646134
OTUD1	ENSG00000165312	protein_coding	1.966	1.290-2.998	0.00167497
AL162724.2	ENSG00000235204	lncRNA	1.286	0.857-1.930	0.22421
TTC5	ENSG00000136319	protein_coding	0.790	0.524-1.189	0.258666
PDCD6	ENSG00000249915	protein_coding	1.003	0.669-1.504	0.987871
AC137675.1	ENSG00000232167	processed_pseudogene
MIR6131	ENSG00000277073	miRNA
AC008267.6	ENSG00000244657	transcribed_unprocessed_pseudogene
AC068308.1	ENSG00000241231	lncRNA
LINC02747	ENSG00000255774	lncRNA
MRPS11	ENSG00000181991	protein_coding	0.792	0.527-1.191	0.263026
RPL7P22	ENSG00000226544	processed_pseudogene
RNA5SP442	ENSG00000201920	rRNA_pseudogene
EPB41L2	ENSG00000079819	protein_coding	0.718	0.475-1.084	0.114496
AL772337.3	ENSG00000234460	transcribed_unprocessed_pseudogene
EPHA3	ENSG00000044524	protein_coding	0.890	0.593-1.336	0.573623
CENPBD1P1	ENSG00000213753	transcribed_processed_pseudogene	0.829	0.550-1.249	0.369379
C2orf27A	ENSG00000197927	transcribed_unprocessed_pseudogene	1.661	1.098-2.512	0.0161844
RNU6ATAC25P	ENSG00000221725	snRNA
WWC2-AS2	ENSG00000251359	lncRNA	0.723	0.481-1.089	0.12083
HMGB1P46	ENSG00000254146	processed_pseudogene
AC109329.1	ENSG00000253346	processed_pseudogene
DIO1	ENSG00000211452	protein_coding	1.554	1.025-2.356	0.0380411
C1orf35	ENSG00000143793	protein_coding	1.013	0.676-1.518	0.950657
LDHA	ENSG00000134333	protein_coding	0.900	0.601-1.350	0.611661
LINC02826	ENSG00000275212	lncRNA
RN7SL446P	ENSG00000244544	misc_RNA
AC079945.2	ENSG00000277250	misc_RNA
XCL1	ENSG00000143184	protein_coding	0.669	0.442-1.011	0.0564332
MIR4740	ENSG00000266392	miRNA	0.800	0.531-1.207	0.287551
AL033527.2	ENSG00000261798	lncRNA	1.275	0.848-1.918	0.243557
UBE3A	ENSG00000114062	protein_coding	0.954	0.636-1.433	0.821919
DNMT3A	ENSG00000119772	protein_coding	1.481	0.983-2.230	0.0602669
PPIAP16	ENSG00000213509	processed_pseudogene	1.196	0.796-1.795	0.3889
AL662844.3	ENSG00000271821	lncRNA	1.138	0.759-1.707	0.530706
AC087857.1	ENSG00000229642	lncRNA
PDE5A	ENSG00000138735	protein_coding	1.306	0.870-1.960	0.197837
AC061997.1	ENSG00000251838	snoRNA
RN7SL648P	ENSG00000265727	misc_RNA
LINC01730	ENSG00000275491	lncRNA	1.194	0.796-1.792	0.391288
RNU6-1045P	ENSG00000252130	snRNA
AC110774.1	ENSG00000279013	TEC	1.314	0.875-1.973	0.187326
ZNF304	ENSG00000131845	protein_coding	1.236	0.824-1.855	0.306381
AL359258.3	ENSG00000280186	TEC	0.771	0.512-1.161	0.212822
AC104316.2	ENSG00000259631	lncRNA
ATP6AP2	ENSG00000182220	protein_coding	1.049	0.700-1.573	0.816411
RN7SL714P	ENSG00000241757	misc_RNA
AP001207.1	ENSG00000253153	processed_pseudogene
ATP23	ENSG00000166896	protein_coding	0.956	0.638-1.433	0.826608
PLIN4	ENSG00000167676	protein_coding	1.918	1.257-2.927	0.00250398
AC008079.1	ENSG00000280007	lncRNA	1.524	1.011-2.298	0.0443668
MTND4P24	ENSG00000232177	processed_pseudogene	1.233	0.820-1.853	0.315146
AC244100.3	ENSG00000275944	lncRNA
Y_RNA	ENSG00000201683	misc_RNA
AL035411.1	ENSG00000185839	processed_pseudogene	1.159	0.773-1.739	0.475312
AL157944.1	ENSG00000233290	lncRNA
DSCR4-IT1	ENSG00000223608	lncRNA
HMGN2P10	ENSG00000231261	processed_pseudogene
ARL17B	ENSG00000228696	protein_coding	0.953	0.635-1.428	0.814501
RLIMP1	ENSG00000229456	processed_pseudogene	0.902	0.601-1.352	0.616452
COPS5P1	ENSG00000213187	processed_pseudogene
Y_RNA	ENSG00000207176	misc_RNA
MIR129-2	ENSG00000199077	miRNA
PLP2	ENSG00000102007	protein_coding	1.712	1.134-2.584	0.0104594
AC011506.1	ENSG00000242411	processed_pseudogene	0.907	0.604-1.360	0.636088
TREH	ENSG00000118094	protein_coding	0.460	0.299-0.707	0.000404268
AL049861.1	ENSG00000270507	processed_pseudogene
NOP16	ENSG00000048162	protein_coding	1.122	0.748-1.685	0.577268
GNA12	ENSG00000146535	protein_coding	1.099	0.733-1.648	0.646884
HEY2	ENSG00000135547	protein_coding	0.725	0.482-1.092	0.123966
ACOX2	ENSG00000168306	protein_coding	1.082	0.722-1.622	0.702366
AP000542.3	ENSG00000280341	lncRNA
INTS13	ENSG00000064102	protein_coding	1.464	0.973-2.204	0.067524
PROSER2	ENSG00000148426	protein_coding	0.890	0.594-1.334	0.5723
PPP1R7	ENSG00000115685	protein_coding	0.899	0.599-1.348	0.606005
AC119150.1	ENSG00000249916	lncRNA
AC099791.2	ENSG00000271200	lncRNA	1.118	0.745-1.679	0.589945
Metazoa_SRP	ENSG00000276669	misc_RNA
AP001468.1	ENSG00000228404	lncRNA
AC008662.2	ENSG00000253538	lncRNA
MIR6720	ENSG00000275859	miRNA
AC020703.1	ENSG00000249309	lncRNA
OR51E2	ENSG00000167332	protein_coding	0.880	0.586-1.320	0.53537
AP002992.1	ENSG00000255236	lncRNA	0.814	0.542-1.221	0.319314
MTND4P31	ENSG00000235382	processed_pseudogene
CYP2E1	ENSG00000130649	protein_coding	0.828	0.551-1.245	0.363692
PES1	ENSG00000100029	protein_coding	1.004	0.669-1.507	0.983325
ADAM20P2	ENSG00000248574	processed_pseudogene
USP3-AS1	ENSG00000259248	lncRNA	0.921	0.614-1.381	0.690604
IGLC7	ENSG00000211685	IG_C_gene	0.813	0.542-1.220	0.317301
AC078899.3	ENSG00000268620	unprocessed_pseudogene
MIR516A2	ENSG00000207620	miRNA
AP002990.1	ENSG00000255508	protein_coding	0.853	0.568-1.279	0.441091
HSDL2	ENSG00000119471	protein_coding	0.630	0.415-0.955	0.0296862
RNU6-919P	ENSG00000252540	snRNA
LINC01548	ENSG00000229086	lncRNA
RPS13P2	ENSG00000228929	processed_pseudogene	0.759	0.506-1.139	0.18321
RPL31P9	ENSG00000264054	processed_pseudogene
LINC00395	ENSG00000231061	lncRNA
STARD5	ENSG00000172345	protein_coding	0.902	0.601-1.354	0.618662
IGHV3-74	ENSG00000224650	IG_V_gene	0.748	0.497-1.125	0.163337
AL162425.1	ENSG00000236461	lncRNA
PTCD3	ENSG00000132300	protein_coding	1.344	0.893-2.023	0.156009
ABHD17AP4	ENSG00000229107	processed_pseudogene	1.439	0.956-2.167	0.0810921
TRAV5	ENSG00000211779	TR_V_gene	0.766	0.510-1.150	0.198968
TSPEAR	ENSG00000175894	protein_coding	1.633	1.084-2.460	0.0190081
AC011487.1	ENSG00000213777	transcribed_processed_pseudogene	0.962	0.642-1.442	0.850796
LINC01874	ENSG00000223985	lncRNA
CYP2D6	ENSG00000100197	protein_coding	0.699	0.464-1.052	0.0861498
FLYWCH2	ENSG00000162076	protein_coding	0.652	0.432-0.984	0.0416126
NTM	ENSG00000182667	protein_coding	0.933	0.622-1.401	0.739478
SERF1AP1	ENSG00000250813	processed_pseudogene
ZFP91P1	ENSG00000274010	processed_pseudogene	1.042	0.695-1.561	0.842324
AC091489.2	ENSG00000260933	processed_pseudogene
IFNA1	ENSG00000197919	protein_coding
DLGAP1-AS4	ENSG00000263878	lncRNA
LCT-AS1	ENSG00000226806	lncRNA
ZDHHC20P3	ENSG00000255460	processed_pseudogene
AC008736.2	ENSG00000267567	lncRNA	0.795	0.529-1.194	0.268944
AC010387.1	ENSG00000250694	lncRNA
RN7SL177P	ENSG00000242976	misc_RNA
LINC01771	ENSG00000225675	lncRNA
AC093890.1	ENSG00000249741	processed_pseudogene	1.372	0.911-2.066	0.129594
RNY1P5	ENSG00000206617	misc_RNA
SNORA72	ENSG00000207249	snoRNA
AC091027.2	ENSG00000266586	lncRNA
AC103808.1	ENSG00000264212	lncRNA
ZNF551	ENSG00000204519	protein_coding	1.213	0.806-1.824	0.354375
RNVU1-24	ENSG00000201699	snRNA
RPL41	ENSG00000229117	protein_coding	1.327	0.883-1.993	0.173512
ELOCP13	ENSG00000225716	processed_pseudogene
RN7SKP132	ENSG00000251810	misc_RNA
SERPINB3	ENSG00000057149	protein_coding	0.975	0.650-1.462	0.901282
RNU4-73P	ENSG00000200034	snRNA
AC108706.1	ENSG00000277746	processed_pseudogene
ASB2	ENSG00000100628	protein_coding	0.551	0.363-0.839	0.00537803
RNU7-105P	ENSG00000251919	snRNA
RPS6P16	ENSG00000243250	processed_pseudogene	1.439	0.957-2.165	0.0806028
AP005328.1	ENSG00000272461	lncRNA
CD1C	ENSG00000158481	protein_coding	0.563	0.370-0.858	0.00758849
WFDC6	ENSG00000243543	protein_coding	0.621	0.411-0.936	0.0229697
AL035410.2	ENSG00000271419	processed_pseudogene
DDX55P1	ENSG00000270863	processed_pseudogene	1.058	0.706-1.586	0.785372
MZT2A	ENSG00000173272	protein_coding	1.048	0.697-1.574	0.822773
MIR548C	ENSG00000207546	miRNA
FOXO1B	ENSG00000214295	processed_pseudogene
EXOSC7	ENSG00000075914	protein_coding	0.685	0.453-1.035	0.072534
RNA5SP237	ENSG00000222346	rRNA_pseudogene
AP003031.3	ENSG00000254814	lncRNA
TPI1P4	ENSG00000225455	processed_pseudogene
OGDHL	ENSG00000197444	protein_coding	0.868	0.579-1.303	0.495536
AL117382.3	ENSG00000233376	lncRNA
IL12A	ENSG00000168811	protein_coding	1.582	1.049-2.387	0.028704
LINC01299	ENSG00000254081	lncRNA
FGFBP1	ENSG00000137440	protein_coding	1.083	0.721-1.625	0.701631
BRD9P2	ENSG00000249908	transcribed_unprocessed_pseudogene
RN7SL150P	ENSG00000240626	misc_RNA
RN7SKP7	ENSG00000222472	misc_RNA
FAM86C1P	ENSG00000158483	transcribed_unprocessed_pseudogene	0.879	0.585-1.321	0.535423
HNRNPA1P40	ENSG00000212961	processed_pseudogene	1.223	0.814-1.836	0.333038
MATN3	ENSG00000132031	protein_coding	1.305	0.869-1.962	0.199726
AL021578.1	ENSG00000275894	lncRNA	1.561	1.031-2.361	0.0351954
AP001610.3	ENSG00000232806	lncRNA
PIGA	ENSG00000165195	protein_coding	1.193	0.794-1.792	0.39653
AP002512.1	ENSG00000254411	processed_pseudogene
AP006565.1	ENSG00000265737	lncRNA
AC107074.1	ENSG00000249184	lncRNA
MNT	ENSG00000070444	protein_coding	0.923	0.615-1.385	0.699142
AC009145.3	ENSG00000260694	lncRNA
AL354794.2	ENSG00000236998	processed_pseudogene	1.101	0.735-1.651	0.640052
MSANTD3	ENSG00000066697	protein_coding	0.875	0.582-1.316	0.521626
AC104333.2	ENSG00000236317	processed_pseudogene
WDR45BP1	ENSG00000265574	processed_pseudogene	1.081	0.721-1.622	0.705126
LINC01776	ENSG00000226053	lncRNA
AL139130.1	ENSG00000237390	lncRNA	1.111	0.740-1.666	0.612303
OR2V2	ENSG00000182613	protein_coding
PLOD1	ENSG00000083444	protein_coding	0.835	0.556-1.254	0.384644
SNCA-AS1	ENSG00000247775	lncRNA
CLPSL2	ENSG00000196748	protein_coding	1.216	0.810-1.825	0.344757
PSMB3P2	ENSG00000235444	processed_pseudogene
Y_RNA	ENSG00000200883	misc_RNA
LINC02481	ENSG00000246526	lncRNA	0.874	0.581-1.315	0.517814
AL049636.1	ENSG00000236674	processed_pseudogene
RNA5S10	ENSG00000199910	rRNA
RNU6-464P	ENSG00000253026	snRNA
AC244502.3	ENSG00000259042	lncRNA	0.778	0.517-1.172	0.230291
CD79B	ENSG00000007312	protein_coding	0.694	0.460-1.046	0.0806993
AC091812.2	ENSG00000273720	processed_pseudogene	1.061	0.708-1.591	0.774778
SNORD42	ENSG00000202440	snoRNA
FARS2	ENSG00000145982	protein_coding	0.908	0.604-1.363	0.641312
AC020656.2	ENSG00000274979	lncRNA	0.739	0.491-1.111	0.145679
DDX60L	ENSG00000181381	protein_coding	1.118	0.744-1.679	0.592005
RN7SL802P	ENSG00000277506	misc_RNA
VNN2	ENSG00000112303	protein_coding	0.777	0.516-1.171	0.227719
SH3D21	ENSG00000214193	protein_coding	1.110	0.740-1.664	0.613885
RNU6-1307P	ENSG00000212314	snRNA
IGHJ1P	ENSG00000227335	IG_J_pseudogene
LINC01219	ENSG00000232987	lncRNA
PRKAG2-AS1	ENSG00000239911	lncRNA	0.680	0.448-1.032	0.0698183
LINC01994	ENSG00000241098	lncRNA
RCN3	ENSG00000142552	protein_coding	0.951	0.634-1.427	0.809647
PPP4C	ENSG00000149923	protein_coding	0.878	0.585-1.318	0.531418
COX6CP17	ENSG00000235141	processed_pseudogene
AC003101.3	ENSG00000278977	TEC
AL121929.1	ENSG00000226431	lncRNA
MIR638	ENSG00000207972	miRNA
JAKMIP3	ENSG00000188385	protein_coding	1.112	0.741-1.667	0.608777
AL365440.1	ENSG00000231434	processed_pseudogene	1.230	0.819-1.848	0.318578
AC099494.1	ENSG00000279410	TEC
AC004233.2	ENSG00000272079	lncRNA	1.516	1.002-2.294	0.0487408
ALDOA	ENSG00000149925	protein_coding	1.331	0.886-2.000	0.16828
AC023866.2	ENSG00000254222	lncRNA
CTAGE6	ENSG00000271321	protein_coding
NCEH1	ENSG00000144959	protein_coding	1.037	0.692-1.554	0.861106
SMARCC2	ENSG00000139613	protein_coding	1.121	0.748-1.682	0.579554
RFX4	ENSG00000111783	protein_coding	1.497	0.987-2.269	0.0574068
NRAP	ENSG00000197893	protein_coding	0.929	0.619-1.395	0.722656
NPM1P19	ENSG00000223864	processed_pseudogene	1.417	0.941-2.133	0.0949255
RCAN3	ENSG00000117602	protein_coding	0.653	0.431-0.990	0.0446093
RNU6-18P	ENSG00000207257	snRNA
GALC	ENSG00000054983	protein_coding	0.870	0.579-1.307	0.501337
ZBTB21	ENSG00000173276	protein_coding	1.076	0.718-1.613	0.722668
MIR548AM	ENSG00000265144	miRNA
KBTBD8	ENSG00000163376	protein_coding	1.207	0.804-1.813	0.363258
MIR574	ENSG00000207944	miRNA
ZNF451	ENSG00000112200	protein_coding	1.308	0.871-1.965	0.19519
AC012506.2	ENSG00000223634	lncRNA
AC007557.2	ENSG00000231597	lncRNA
LCN6	ENSG00000267206	protein_coding	1.179	0.785-1.770	0.427306
MED31	ENSG00000108590	protein_coding	0.684	0.451-1.035	0.0723926
RNF2P1	ENSG00000231381	processed_pseudogene	2.389	1.541-3.702	9.85069e-05
BCL7C	ENSG00000099385	protein_coding	1.119	0.745-1.679	0.588614
SNORD114-6	ENSG00000201263	snoRNA
AC098851.1	ENSG00000250990	lncRNA	0.959	0.639-1.439	0.83944
DROSHA	ENSG00000113360	protein_coding	1.195	0.797-1.793	0.389093
AC087499.6	ENSG00000264874	processed_pseudogene
MIR569	ENSG00000207963	miRNA
LEMD2	ENSG00000161904	protein_coding	1.357	0.904-2.038	0.140635
BTLA	ENSG00000186265	protein_coding	0.495	0.322-0.761	0.00136425
RNA5-8SP7	ENSG00000200313	rRNA_pseudogene
TSPAN19	ENSG00000231738	protein_coding	1.260	0.839-1.893	0.264911
IGLC3	ENSG00000211679	IG_C_gene	0.919	0.613-1.377	0.681
TRAJ36	ENSG00000276699	TR_J_gene
PRDM10	ENSG00000170325	protein_coding	1.035	0.689-1.553	0.869373
LINC01686	ENSG00000261504	lncRNA	1.062	0.709-1.593	0.769381
RNU6-78P	ENSG00000199767	snRNA
DUX4L11	ENSG00000278761	unprocessed_pseudogene
AC015712.1	ENSG00000232386	lncRNA	1.430	0.952-2.149	0.0846322
AC137803.1	ENSG00000277770	unprocessed_pseudogene
AL022316.1	ENSG00000230107	lncRNA	0.954	0.636-1.429	0.817859
AC008738.4	ENSG00000267714	lncRNA
UQCRB	ENSG00000156467	protein_coding	1.237	0.825-1.856	0.302941
U8	ENSG00000212144	snoRNA
MIR3117	ENSG00000264720	miRNA
DIPK1B	ENSG00000165716	protein_coding	1.030	0.686-1.545	0.887653
Z98742.1	ENSG00000230248	lncRNA
MRPL20-AS1	ENSG00000224870	lncRNA	1.020	0.680-1.531	0.922277
RNF5	ENSG00000204308	protein_coding	1.400	0.932-2.104	0.105025
ONECUT1	ENSG00000169856	protein_coding	0.743	0.494-1.116	0.152612
AC091946.2	ENSG00000272130	lncRNA	0.917	0.611-1.378	0.678198
MIR217	ENSG00000207548	miRNA
POTEC	ENSG00000183206	protein_coding
RN7SL49P	ENSG00000265802	misc_RNA	1.127	0.752-1.691	0.561935
BNIP3P32	ENSG00000268830	processed_pseudogene
ITFG1-AS1	ENSG00000260281	lncRNA	1.103	0.735-1.656	0.634628
CCDC63	ENSG00000173093	protein_coding
CDK8	ENSG00000132964	protein_coding	1.988	1.307-3.026	0.00133522
USP9YP34	ENSG00000233378	unprocessed_pseudogene
Z98949.2	ENSG00000232464	lncRNA
AL162386.2	ENSG00000234740	lncRNA	0.978	0.652-1.467	0.914211
AL606490.5	ENSG00000231603	processed_pseudogene
PCBP3	ENSG00000183570	protein_coding	1.313	0.874-1.973	0.188998
LAMA1	ENSG00000101680	protein_coding	0.951	0.632-1.433	0.810874
DEFB4B	ENSG00000177257	protein_coding
TAF9B	ENSG00000187325	protein_coding	1.082	0.722-1.622	0.703317
PLK3	ENSG00000173846	protein_coding	1.073	0.716-1.608	0.732914
DOC2A	ENSG00000149927	protein_coding	0.951	0.634-1.426	0.807336
ULK4P1	ENSG00000261279	transcribed_unprocessed_pseudogene
MPLKIP	ENSG00000168303	protein_coding	1.147	0.765-1.719	0.507347
RN7SL144P	ENSG00000242559	misc_RNA
LIPJ	ENSG00000204022	protein_coding	1.119	0.746-1.679	0.58519
RIC8B	ENSG00000111785	protein_coding	1.084	0.723-1.625	0.696543
TRAJ23	ENSG00000211866	TR_J_gene
RPL32P31	ENSG00000213128	processed_pseudogene	1.089	0.726-1.635	0.680344
TRIM51	ENSG00000124900	protein_coding
RNU6-940P	ENSG00000200303	snRNA
WNK4	ENSG00000126562	protein_coding	0.843	0.562-1.265	0.409462
Y_RNA	ENSG00000201501	misc_RNA
RPL19P14	ENSG00000240870	processed_pseudogene
AP002392.1	ENSG00000256098	processed_pseudogene
LNPEP	ENSG00000113441	protein_coding	0.964	0.642-1.446	0.858852
AP002518.1	ENSG00000256195	lncRNA
LINC01562	ENSG00000203356	lncRNA	1.419	0.942-2.137	0.0940719
AC021146.8	ENSG00000251236	unprocessed_pseudogene
AL121757.2	ENSG00000266908	lncRNA
AC079340.2	ENSG00000251377	lncRNA
PXT1	ENSG00000179165	protein_coding	0.974	0.650-1.461	0.899551
RNU6-461P	ENSG00000201065	snRNA
MRPL22	ENSG00000082515	protein_coding	0.901	0.600-1.351	0.613002
FAM205BP	ENSG00000257198	transcribed_unprocessed_pseudogene
LINC02618	ENSG00000242104	transcribed_unitary_pseudogene	1.049	0.700-1.572	0.816694
MIR6737	ENSG00000276584	miRNA
ARPC3P5	ENSG00000214027	processed_pseudogene	0.821	0.547-1.233	0.341736
AC012366.1	ENSG00000278060	lncRNA
AL391416.1	ENSG00000219951	processed_pseudogene	1.155	0.770-1.732	0.486395
NCAN	ENSG00000130287	protein_coding	1.271	0.844-1.915	0.250984
AC244131.1	ENSG00000256657	unprocessed_pseudogene
IGHV1OR15-3	ENSG00000271288	IG_V_pseudogene
AC017053.1	ENSG00000234275	lncRNA
AL138767.2	ENSG00000223761	lncRNA
RNU4-22P	ENSG00000222990	snRNA
AC011491.2	ENSG00000269444	lncRNA	0.919	0.613-1.377	0.68213
IGLVV-66	ENSG00000254075	IG_V_pseudogene
RNU6-787P	ENSG00000206759	snRNA
EEF1A1P11	ENSG00000228502	processed_pseudogene	1.210	0.807-1.815	0.355559
CDRT15P1	ENSG00000141028	unprocessed_pseudogene	0.863	0.572-1.301	0.480711
AC073188.6	ENSG00000268181	lncRNA
ALG3P1	ENSG00000251568	processed_pseudogene
DOCK10	ENSG00000135905	protein_coding	0.874	0.582-1.312	0.516655
MTND2P5	ENSG00000224354	processed_pseudogene
AC027228.1	ENSG00000259474	lncRNA
LINC01592	ENSG00000253658	lncRNA
AC011195.1	ENSG00000266561	processed_pseudogene
AL136985.1	ENSG00000231740	lncRNA
GABRA3	ENSG00000011677	protein_coding	1.667	1.098-2.529	0.0164035
DHDDS	ENSG00000117682	protein_coding	0.940	0.626-1.409	0.763287
RPL9P31	ENSG00000239659	processed_pseudogene
AC009704.2	ENSG00000276934	lncRNA	1.206	0.802-1.814	0.367086
C10orf90	ENSG00000154493	protein_coding	1.610	1.063-2.438	0.0244517
AC006042.1	ENSG00000227719	lncRNA	0.882	0.587-1.325	0.54387
AC244636.2	ENSG00000233139	processed_pseudogene
MGA	ENSG00000174197	protein_coding	1.060	0.707-1.589	0.778909
AL008636.1	ENSG00000280224	lncRNA
CTNNA1P1	ENSG00000249026	processed_pseudogene	1.179	0.784-1.773	0.4289
AP003122.2	ENSG00000254971	lncRNA
Y_RNA	ENSG00000239180	misc_RNA
RMI2	ENSG00000175643	protein_coding	1.104	0.736-1.655	0.631618
LINC01620	ENSG00000168746	lncRNA
GALNT16	ENSG00000100626	protein_coding	0.703	0.464-1.064	0.0957207
FAM207BP	ENSG00000228797	processed_pseudogene	1.562	1.035-2.356	0.0336624
Y_RNA	ENSG00000206717	misc_RNA
AC090515.5	ENSG00000259402	lncRNA
PRR23A	ENSG00000206260	protein_coding
LINC01036	ENSG00000230426	lncRNA
ARFGEF1	ENSG00000066777	protein_coding	1.448	0.963-2.178	0.0752459
VPS45	ENSG00000136631	protein_coding	1.180	0.787-1.769	0.422569
AC147055.4	ENSG00000251101	processed_pseudogene
AC104417.2	ENSG00000261710	lncRNA
LINC02281	ENSG00000257748	lncRNA
PGAM1P3	ENSG00000230274	processed_pseudogene
NLGN3	ENSG00000196338	protein_coding	1.123	0.748-1.685	0.575828
AIDAP2	ENSG00000251429	transcribed_processed_pseudogene	1.032	0.688-1.548	0.878623
AC130324.1	ENSG00000263531	lncRNA	0.673	0.447-1.011	0.0567263
CCNYL5	ENSG00000230039	processed_pseudogene
ITGB6	ENSG00000115221	protein_coding	1.398	0.928-2.104	0.108726
USP18	ENSG00000184979	protein_coding	1.460	0.971-2.194	0.0688983
RPL21P11	ENSG00000242571	processed_pseudogene	1.487	0.989-2.238	0.0567812
AC093297.2	ENSG00000272335	lncRNA	1.144	0.763-1.716	0.515215
GDF9	ENSG00000164404	protein_coding	1.187	0.791-1.783	0.407682
AL161756.2	ENSG00000271511	processed_pseudogene
RNA5SP183	ENSG00000199322	rRNA_pseudogene
LPCAT3	ENSG00000111684	protein_coding	0.867	0.575-1.307	0.495417
RPL29P2	ENSG00000240480	transcribed_processed_pseudogene	0.709	0.472-1.064	0.0967097
SOSTDC1	ENSG00000171243	protein_coding	1.381	0.919-2.077	0.120359
ZNF850	ENSG00000267041	protein_coding	1.434	0.951-2.162	0.0857551
AC074344.2	ENSG00000250180	lncRNA
AC079140.4	ENSG00000251535	processed_pseudogene
DNAJB5P1	ENSG00000230335	processed_pseudogene
ATP5F1AP10	ENSG00000277297	processed_pseudogene
RN7SKP297	ENSG00000223202	misc_RNA
HMGB1P30	ENSG00000244089	processed_pseudogene
MT-RNR1	ENSG00000211459	Mt_rRNA	1.172	0.779-1.764	0.445278
AC097505.1	ENSG00000272995	lncRNA	0.854	0.569-1.282	0.446777
Z97353.1	ENSG00000231369	processed_pseudogene	0.804	0.535-1.209	0.295112
AC024132.2	ENSG00000251080	lncRNA
MTND3P5	ENSG00000251353	unprocessed_pseudogene
CAND1	ENSG00000111530	protein_coding	0.994	0.662-1.491	0.975891
KCNJ5	ENSG00000120457	protein_coding	1.081	0.721-1.622	0.705722
SKP1P1	ENSG00000231234	transcribed_processed_pseudogene	0.841	0.560-1.263	0.402791
TTTY6	ENSG00000131538	lncRNA
AC131956.1	ENSG00000250034	lncRNA
AC006115.1	ENSG00000268407	processed_pseudogene
KCNJ11	ENSG00000187486	protein_coding	0.960	0.639-1.440	0.841958
LINC02012	ENSG00000272989	lncRNA	1.305	0.868-1.963	0.200375
AL359643.2	ENSG00000271978	lncRNA	1.317	0.877-1.978	0.183926
PLEKHM1P1	ENSG00000214176	transcribed_unprocessed_pseudogene	1.076	0.717-1.614	0.724707
CRYBB1	ENSG00000100122	protein_coding	0.617	0.407-0.934	0.0223515
RNU6-188P	ENSG00000201077	snRNA
CAPN3	ENSG00000092529	protein_coding	1.022	0.681-1.535	0.91452
MEP1A	ENSG00000112818	protein_coding	0.827	0.550-1.241	0.358652
Y_RNA	ENSG00000200842	misc_RNA
AGXT2	ENSG00000113492	protein_coding
TRAF3IP2	ENSG00000056972	protein_coding	0.535	0.349-0.821	0.00417298
POGK	ENSG00000143157	protein_coding	1.351	0.899-2.030	0.148066
OR5M8	ENSG00000181371	protein_coding
AC005674.1	ENSG00000250413	lncRNA	0.923	0.615-1.385	0.699705
AC018630.2	ENSG00000275778	protein_coding	1.259	0.839-1.889	0.26683
SMARCC1	ENSG00000173473	protein_coding	1.052	0.702-1.579	0.804744
AC021736.1	ENSG00000253735	lncRNA
PRKACB	ENSG00000142875	protein_coding	1.114	0.743-1.671	0.60216
RN7SL843P	ENSG00000239547	misc_RNA
AL390023.1	ENSG00000237478	processed_pseudogene
CLCA4	ENSG00000016602	protein_coding	0.960	0.641-1.439	0.844326
RNU2-60P	ENSG00000253099	snRNA
RHOT1P2	ENSG00000203616	processed_pseudogene
HOOK3	ENSG00000168172	protein_coding	1.132	0.754-1.700	0.5491
AC104164.2	ENSG00000240097	processed_pseudogene
SNHG27	ENSG00000251676	lncRNA
AL133271.1	ENSG00000256709	processed_pseudogene
RPL26P15	ENSG00000233829	processed_pseudogene
DHX15	ENSG00000109606	protein_coding	1.068	0.712-1.603	0.750896
AC106745.1	ENSG00000261363	lncRNA
SETP15	ENSG00000226536	processed_pseudogene
RBMS3-AS1	ENSG00000235593	lncRNA
BIRC6-AS2	ENSG00000279897	transcribed_unprocessed_pseudogene	1.380	0.917-2.077	0.122796
RPL36AP48	ENSG00000213180	processed_pseudogene
WBP2NL	ENSG00000183066	protein_coding	1.380	0.917-2.078	0.122603
RNU6V	ENSG00000206832	snRNA
FTLP16	ENSG00000229735	processed_pseudogene
Metazoa_SRP	ENSG00000276746	misc_RNA
RNU6-770P	ENSG00000200799	snRNA
AC004923.2	ENSG00000254850	processed_pseudogene
FRG1HP	ENSG00000276291	transcribed_unprocessed_pseudogene	1.306	0.870-1.961	0.197576
CCDC188	ENSG00000234409	protein_coding	0.679	0.450-1.026	0.0663699
ATAD3C	ENSG00000215915	protein_coding	1.471	0.977-2.212	0.064218
RAD54L	ENSG00000085999	protein_coding	1.279	0.852-1.921	0.234693
AL049844.3	ENSG00000280148	protein_coding
CHORDC1	ENSG00000110172	protein_coding	1.056	0.704-1.583	0.793358
SLC18A2	ENSG00000165646	protein_coding	1.032	0.688-1.549	0.877693
ARHGEF7-AS2	ENSG00000235875	lncRNA
AL031722.1	ENSG00000260541	lncRNA	1.051	0.701-1.576	0.808218
AC130895.1	ENSG00000258337	lncRNA
AC019235.1	ENSG00000248770	unprocessed_pseudogene
DENND5A	ENSG00000184014	protein_coding	0.830	0.552-1.250	0.372799
RPL23AP36	ENSG00000225124	processed_pseudogene
AC091435.1	ENSG00000248577	processed_pseudogene
AL023881.1	ENSG00000276984	lncRNA	0.769	0.512-1.156	0.206326
AC245033.3	ENSG00000278603	unprocessed_pseudogene	0.931	0.620-1.397	0.729147
ATP6V0E1	ENSG00000113732	protein_coding	0.871	0.581-1.308	0.505977
XKRYP1	ENSG00000238067	unprocessed_pseudogene
AL353692.3	ENSG00000252891	misc_RNA
BTBD16	ENSG00000138152	protein_coding	0.743	0.494-1.117	0.153373
AL049542.1	ENSG00000230428	transcribed_unprocessed_pseudogene
AL592463.1	ENSG00000232896	lncRNA
AC103702.1	ENSG00000257178	lncRNA	1.163	0.775-1.744	0.466933
AC099670.1	ENSG00000213421	processed_pseudogene	0.842	0.561-1.262	0.404756
Y_RNA	ENSG00000201432	misc_RNA
AC087627.1	ENSG00000253983	lncRNA
DUX4L10	ENSG00000278664	unprocessed_pseudogene
N4BP1	ENSG00000102921	protein_coding	0.841	0.560-1.264	0.405409
ART5	ENSG00000167311	protein_coding	1.818	1.196-2.765	0.00515032
TBX19	ENSG00000143178	protein_coding	1.505	0.998-2.270	0.0511688
U7	ENSG00000276376	snRNA
CXCR1	ENSG00000163464	protein_coding	0.946	0.631-1.419	0.790189
AC073135.1	ENSG00000236246	unprocessed_pseudogene
AC090791.1	ENSG00000254526	lncRNA
RBMX2P3	ENSG00000223575	processed_pseudogene	0.870	0.580-1.304	0.499897
RNU6-1082P	ENSG00000201444	snRNA
RPL3P4	ENSG00000232573	processed_pseudogene	0.870	0.581-1.304	0.500835
AL023803.1	ENSG00000261431	lncRNA	1.122	0.747-1.684	0.578756
AC023403.1	ENSG00000253164	lncRNA
AC010343.3	ENSG00000250697	lncRNA
AL845433.1	ENSG00000238764	snoRNA
AL732314.6	ENSG00000281849	lncRNA	1.103	0.734-1.658	0.637585
AC092958.2	ENSG00000241792	lncRNA
ISLR2	ENSG00000167178	protein_coding	0.771	0.513-1.158	0.210403
RNU6-377P	ENSG00000251774	snRNA
AC009163.3	ENSG00000260092	protein_coding
MYH7	ENSG00000092054	protein_coding	1.830	1.204-2.781	0.00466673
PDRG1	ENSG00000088356	protein_coding	1.427	0.947-2.151	0.0894349
OR51A1P	ENSG00000176752	unprocessed_pseudogene
P4HA2-AS1	ENSG00000237714	lncRNA
SNORA74A	ENSG00000200959	snoRNA	1.134	0.756-1.701	0.542192
REXO1L8P	ENSG00000270971	processed_pseudogene
KC6	ENSG00000267313	lncRNA
AKR1C2	ENSG00000151632	protein_coding	0.901	0.601-1.352	0.616088
AC092329.1	ENSG00000269107	lncRNA
AC008750.6	ENSG00000268889	lncRNA
ECM1P1	ENSG00000270639	processed_pseudogene
ADCY2	ENSG00000078295	protein_coding	1.010	0.674-1.514	0.961742
RGS20	ENSG00000147509	protein_coding	1.080	0.720-1.619	0.711001
AC112484.2	ENSG00000250796	processed_pseudogene	1.198	0.798-1.798	0.382739
NTAN1P1	ENSG00000270965	processed_pseudogene
RN7SL674P	ENSG00000239899	misc_RNA	0.816	0.543-1.228	0.329566
AC010655.3	ENSG00000272601	transcribed_unprocessed_pseudogene
EIF3I	ENSG00000084623	protein_coding	0.748	0.497-1.126	0.164263
AC092611.1	ENSG00000251455	lncRNA	1.418	0.942-2.135	0.0939818
AC093423.1	ENSG00000226394	processed_pseudogene
AL352979.2	ENSG00000258985	lncRNA
AL158040.1	ENSG00000221042	ribozyme
TTLL4	ENSG00000135912	protein_coding	1.274	0.849-1.913	0.242131
TRBV5-5	ENSG00000211725	TR_V_gene	1.153	0.767-1.731	0.494216
HMGB2	ENSG00000164104	protein_coding	1.131	0.753-1.697	0.553094
FKBP4P6	ENSG00000268234	processed_pseudogene	1.067	0.710-1.604	0.754778
SLC15A5	ENSG00000188991	protein_coding
UBE2N	ENSG00000177889	protein_coding	1.013	0.676-1.519	0.950276
AC090541.1	ENSG00000253270	lncRNA
OR51A3P	ENSG00000227023	unprocessed_pseudogene
FAM185A	ENSG00000222011	protein_coding	1.029	0.686-1.544	0.889563
PDE1C	ENSG00000154678	protein_coding	1.470	0.976-2.213	0.0649444
SNORD35B	ENSG00000200530	snoRNA
LINC01275	ENSG00000237595	lncRNA	1.051	0.700-1.578	0.810863
SLC25A5P4	ENSG00000234421	processed_pseudogene
AC011290.1	ENSG00000227172	lncRNA	1.082	0.722-1.622	0.703625
RNU1-151P	ENSG00000201142	snRNA
AC010646.1	ENSG00000269095	protein_coding
ABCA1	ENSG00000165029	protein_coding	1.042	0.693-1.566	0.842988
AC087276.1	ENSG00000254577	lncRNA	1.507	0.998-2.277	0.0510971
MYLK-AS1	ENSG00000239523	lncRNA	1.138	0.758-1.709	0.531838
URB1-AS1	ENSG00000256073	lncRNA	0.870	0.578-1.308	0.503235
USP17L15	ENSG00000223569	protein_coding
RNU4-53P	ENSG00000222760	snRNA
FAM197Y1	ENSG00000224336	unprocessed_pseudogene
NIF3L1	ENSG00000196290	protein_coding	1.863	1.228-2.827	0.00344325
ANKRD1	ENSG00000148677	protein_coding	1.277	0.850-1.919	0.239374
H2BP3	ENSG00000240912	processed_pseudogene
MCOLN2	ENSG00000153898	protein_coding	1.226	0.817-1.841	0.325542
MMUT	ENSG00000146085	protein_coding	1.116	0.743-1.674	0.597715
AL137074.1	ENSG00000213669	processed_pseudogene
VTA1	ENSG00000009844	protein_coding	1.502	0.997-2.264	0.0518472
AC011257.1	ENSG00000253926	lncRNA
SIM2	ENSG00000159263	protein_coding	2.014	1.320-3.073	0.00116047
AC074087.1	ENSG00000248847	processed_pseudogene
TIMM9P1	ENSG00000236900	processed_pseudogene
LINC02432	ENSG00000248810	lncRNA	1.115	0.743-1.672	0.598687
AC027250.1	ENSG00000276605	processed_pseudogene	0.704	0.467-1.060	0.0925518
AC079331.1	ENSG00000279361	TEC	0.978	0.652-1.467	0.914015
ZCCHC17	ENSG00000121766	protein_coding	0.842	0.561-1.263	0.405654
EML2	ENSG00000125746	protein_coding	1.047	0.699-1.569	0.823645
CSNK1G2-AS1	ENSG00000180846	lncRNA	0.800	0.532-1.204	0.284963
LINC01501	ENSG00000229613	lncRNA
PON1	ENSG00000005421	protein_coding	0.922	0.615-1.383	0.694346
RPSAP32	ENSG00000238075	processed_pseudogene
GPR35	ENSG00000178623	protein_coding	0.960	0.638-1.443	0.842927
PRG4	ENSG00000116690	protein_coding	1.252	0.834-1.879	0.277947
AC118345.1	ENSG00000227293	lncRNA
PCDHGA2	ENSG00000081853	protein_coding	1.077	0.718-1.616	0.719119
AC091152.3	ENSG00000271222	processed_pseudogene
RNU6-302P	ENSG00000202119	snRNA
TULP2	ENSG00000104804	protein_coding	1.069	0.713-1.605	0.746139
AC010342.1	ENSG00000226432	processed_pseudogene	1.022	0.681-1.534	0.915894
KATNB1	ENSG00000140854	protein_coding	0.793	0.528-1.193	0.266037
DCDC1	ENSG00000170959	protein_coding	0.867	0.578-1.301	0.490817
RHOXF1-AS1	ENSG00000258545	lncRNA	0.989	0.659-1.483	0.956363
AC027455.1	ENSG00000262708	processed_pseudogene
AC244098.1	ENSG00000223377	unprocessed_pseudogene
SLC25A1P2	ENSG00000234467	processed_pseudogene
CICP14	ENSG00000281490	processed_pseudogene	0.862	0.570-1.305	0.483367
AC005832.4	ENSG00000272921	protein_coding	1.136	0.758-1.704	0.536923
S100A12	ENSG00000163221	protein_coding	1.124	0.750-1.687	0.570734
IGHV7-56	ENSG00000253131	IG_V_pseudogene
AL357312.1	ENSG00000271322	processed_pseudogene
AC018953.1	ENSG00000253583	lncRNA
DLX6	ENSG00000006377	protein_coding	0.888	0.592-1.332	0.565359
OSBPL9P4	ENSG00000256420	processed_pseudogene
AL645568.3	ENSG00000232751	processed_pseudogene	1.194	0.796-1.792	0.390426
ZNF248	ENSG00000198105	protein_coding	1.149	0.765-1.726	0.50249
CREM	ENSG00000095794	protein_coding	1.336	0.888-2.008	0.164248
CFHR2	ENSG00000080910	protein_coding
AL606462.1	ENSG00000242757	processed_pseudogene
MORF4L1P5	ENSG00000231857	processed_pseudogene
RNU6-524P	ENSG00000206997	snRNA
RPL31P58	ENSG00000243053	processed_pseudogene
LINC02173	ENSG00000249613	lncRNA
AL356986.1	ENSG00000270850	processed_pseudogene
LSM6P2	ENSG00000257730	processed_pseudogene
HMGB1P24	ENSG00000275029	transcribed_processed_pseudogene	1.141	0.759-1.717	0.525666
ZDHHC6	ENSG00000023041	protein_coding	0.965	0.644-1.447	0.863156
TRAJ4	ENSG00000211885	TR_J_gene
AL355076.3	ENSG00000258878	processed_pseudogene
MTCO2P17	ENSG00000233888	unprocessed_pseudogene
AC020765.4	ENSG00000278725	unprocessed_pseudogene
AL159163.1	ENSG00000249141	protein_coding	0.775	0.515-1.167	0.222819
POU6F1	ENSG00000184271	protein_coding	0.807	0.536-1.215	0.303814
CSPG4	ENSG00000173546	protein_coding	0.790	0.525-1.188	0.257075
AL513128.1	ENSG00000233451	lncRNA
A1BG-AS1	ENSG00000268895	lncRNA	0.804	0.534-1.210	0.294796
AC090515.1	ENSG00000242747	processed_pseudogene	1.177	0.785-1.766	0.429995
AC093248.1	ENSG00000250066	lncRNA
CALML5	ENSG00000178372	protein_coding	1.271	0.844-1.914	0.251504
AC020550.1	ENSG00000231699	processed_pseudogene
AC135983.1	ENSG00000206987	snoRNA
BNIP3P20	ENSG00000271704	processed_pseudogene
RPL10AP3	ENSG00000215264	processed_pseudogene
SNORA23	ENSG00000201998	snoRNA	1.177	0.785-1.766	0.42997
BIN3	ENSG00000147439	protein_coding	0.668	0.441-1.013	0.0574292
NAV2-AS3	ENSG00000254542	lncRNA
B3GNT4	ENSG00000176383	protein_coding	1.112	0.742-1.666	0.607695
AL354676.1	ENSG00000229834	processed_pseudogene
PLP1	ENSG00000123560	protein_coding	1.250	0.833-1.876	0.280852
AC100827.5	ENSG00000278313	unprocessed_pseudogene
PAGE2	ENSG00000234068	protein_coding
AC012467.1	ENSG00000271916	lncRNA	1.016	0.678-1.523	0.939998
ANKRD20A1	ENSG00000260691	protein_coding
TSPAN18-AS1	ENSG00000255032	lncRNA
AC008771.1	ENSG00000249042	lncRNA	0.991	0.661-1.485	0.964862
CA3-AS1	ENSG00000253549	lncRNA	1.262	0.840-1.896	0.262061
RTN2	ENSG00000125744	protein_coding	1.270	0.846-1.907	0.249712
MUPP	ENSG00000237906	transcribed_unprocessed_pseudogene
DNM1P47	ENSG00000259660	transcribed_unprocessed_pseudogene	1.042	0.695-1.563	0.840652
TMED6	ENSG00000157315	protein_coding	0.454	0.295-0.698	0.000320832
XYLT2	ENSG00000015532	protein_coding	0.825	0.548-1.241	0.355835
LYZ	ENSG00000090382	protein_coding	0.899	0.599-1.349	0.606343
AC104446.3	ENSG00000280904	snoRNA
MIR4421	ENSG00000265538	miRNA
RPL5P20	ENSG00000218643	processed_pseudogene
AL109936.2	ENSG00000215381	processed_pseudogene	1.138	0.758-1.707	0.532894
AC117434.1	ENSG00000238026	processed_pseudogene
AL138724.1	ENSG00000272269	lncRNA	1.176	0.784-1.765	0.433584
DDX21	ENSG00000165732	protein_coding	1.369	0.911-2.059	0.130641
AC103563.4	ENSG00000232594	unprocessed_pseudogene
VAC14	ENSG00000103043	protein_coding	1.048	0.698-1.575	0.820238
AL590965.1	ENSG00000199241	misc_RNA
AC129507.4	ENSG00000262920	lncRNA	1.212	0.807-1.819	0.354663
USP9X	ENSG00000124486	protein_coding	1.094	0.729-1.640	0.665506
STX17	ENSG00000136874	protein_coding	1.100	0.734-1.650	0.643962
ZNF736P2Y	ENSG00000226270	processed_pseudogene
LINC02402	ENSG00000257510	lncRNA
AC112778.1	ENSG00000176812	processed_pseudogene
DMD-AS3	ENSG00000236828	lncRNA
AL158824.1	ENSG00000225513	processed_pseudogene
SAP30	ENSG00000164105	protein_coding	0.923	0.615-1.384	0.696916
OR7E161P	ENSG00000206014	transcribed_unprocessed_pseudogene	1.866	1.228-2.837	0.00351166
ISG20L2	ENSG00000143319	protein_coding	1.930	1.269-2.935	0.00210712
RN7SL45P	ENSG00000264862	misc_RNA
AC109361.2	ENSG00000250740	lncRNA
ZFYVE19	ENSG00000166140	protein_coding	0.742	0.492-1.118	0.15367
AL158168.1	ENSG00000236495	lncRNA
MIR519D	ENSG00000207981	miRNA
AC006452.1	ENSG00000201354	misc_RNA
AC097478.1	ENSG00000274238	lncRNA
RN7SKP157	ENSG00000251983	misc_RNA
FGFR3P1	ENSG00000230994	processed_pseudogene
AC103808.2	ENSG00000264595	lncRNA
AC104964.1	ENSG00000253678	lncRNA
SDCBPP1	ENSG00000226705	processed_pseudogene	1.089	0.725-1.636	0.680188
RN7SL543P	ENSG00000265918	misc_RNA
RNU6-901P	ENSG00000207323	snRNA
STOX1	ENSG00000165730	protein_coding	0.804	0.535-1.208	0.292907
MIR1323	ENSG00000221017	miRNA
NR2F1	ENSG00000175745	protein_coding	1.145	0.763-1.716	0.51372
ZNF566	ENSG00000186017	protein_coding	1.242	0.827-1.864	0.29574
AL390039.1	ENSG00000213569	processed_pseudogene	0.796	0.530-1.194	0.270441
U8	ENSG00000212581	snoRNA
KRTAP1-5	ENSG00000221852	protein_coding	0.879	0.586-1.319	0.533394
MORF4L2	ENSG00000123562	protein_coding	1.467	0.975-2.210	0.0663075
LINC01145	ENSG00000272419	transcribed_unprocessed_pseudogene	1.118	0.746-1.675	0.590017
MIR5194	ENSG00000264653	miRNA
AC124276.2	ENSG00000255400	lncRNA
PHKG1P4	ENSG00000229508	unprocessed_pseudogene
LINC02167	ENSG00000261122	lncRNA	1.650	1.088-2.503	0.0185313
PTGS2	ENSG00000073756	protein_coding	0.824	0.549-1.236	0.348624
ZZEF1	ENSG00000074755	protein_coding	1.042	0.694-1.563	0.842958
AC096915.1	ENSG00000226082	processed_pseudogene	1.078	0.719-1.617	0.714995
AC021188.1	ENSG00000230747	lncRNA	0.872	0.581-1.308	0.508229
RNU6-283P	ENSG00000201658	snRNA
SPZ1	ENSG00000164299	protein_coding
ATF4P4	ENSG00000256167	transcribed_processed_pseudogene	1.201	0.799-1.806	0.377797
AP003400.4	ENSG00000279248	TEC
AC010368.1	ENSG00000250886	processed_pseudogene
CCDC90B	ENSG00000137500	protein_coding	0.926	0.617-1.390	0.709943
OR8A2P	ENSG00000255510	unprocessed_pseudogene
SYNJ1	ENSG00000159082	protein_coding	1.040	0.694-1.559	0.850183
ASNSP1	ENSG00000248498	transcribed_unprocessed_pseudogene
SNHG6	ENSG00000245910	lncRNA	1.760	1.160-2.670	0.00786391
MLLT10P2	ENSG00000249462	processed_pseudogene
AC036176.2	ENSG00000267430	processed_pseudogene	0.966	0.644-1.449	0.866176
UBE2Z	ENSG00000159202	protein_coding	1.025	0.683-1.539	0.905316
AC133919.3	ENSG00000277349	unprocessed_pseudogene
GSTO3P	ENSG00000232829	processed_pseudogene
LINC02573	ENSG00000233236	lncRNA
CDK5RAP2	ENSG00000136861	protein_coding	0.929	0.618-1.395	0.721584
AC011446.2	ENSG00000267598	lncRNA
AC090286.2	ENSG00000212618	snoRNA
AL035634.1	ENSG00000236324	lncRNA
CDY22P	ENSG00000229343	unprocessed_pseudogene
MMP8	ENSG00000118113	protein_coding	1.726	1.135-2.624	0.01075
ZNF132	ENSG00000131849	protein_coding	0.773	0.513-1.166	0.219064
NPPB	ENSG00000120937	protein_coding	0.912	0.608-1.366	0.653739
AC089987.2	ENSG00000258121	lncRNA
COX6A1P3	ENSG00000216710	processed_pseudogene
MIR4518	ENSG00000266305	miRNA
AL355472.2	ENSG00000236358	lncRNA
MRGPRF-AS1	ENSG00000256508	lncRNA	0.820	0.546-1.232	0.33898
EEF1A1P27	ENSG00000179460	processed_pseudogene
MIR6865	ENSG00000278517	miRNA
LINC01944	ENSG00000254299	lncRNA
FOCAD	ENSG00000188352	protein_coding	0.706	0.466-1.069	0.0998864
LINC01667	ENSG00000280081	transcribed_processed_pseudogene
LINC00680	ENSG00000215190	transcribed_unprocessed_pseudogene	1.414	0.939-2.128	0.0968845
RIMKLBP2	ENSG00000225920	processed_pseudogene	1.196	0.796-1.796	0.389577
ICA1	ENSG00000003147	protein_coding	0.694	0.460-1.049	0.0833029
MIR4659A	ENSG00000266038	miRNA
CYP3A52P	ENSG00000260524	unprocessed_pseudogene
AC013549.3	ENSG00000254688	lncRNA
SLC5A10	ENSG00000154025	protein_coding	0.758	0.504-1.140	0.183583
OSBPL5	ENSG00000021762	protein_coding	0.764	0.507-1.152	0.199015
RPL22P23	ENSG00000232379	processed_pseudogene
TCEA1P1	ENSG00000197214	processed_pseudogene
C11orf53	ENSG00000150750	protein_coding	0.858	0.572-1.287	0.458365
RN7SL76P	ENSG00000241959	misc_RNA
AC091180.2	ENSG00000248714	lncRNA	1.253	0.835-1.881	0.275954
MYCNOS	ENSG00000233718	lncRNA	1.012	0.674-1.519	0.955057
WIF1	ENSG00000156076	protein_coding	0.594	0.391-0.903	0.0148483
AL590648.2	ENSG00000235862	lncRNA
FGFR4	ENSG00000160867	protein_coding	1.136	0.757-1.704	0.538466
AP000941.1	ENSG00000255176	lncRNA	1.760	1.165-2.660	0.00727759
snoZ196	ENSG00000281780	snoRNA	1.248	0.828-1.879	0.289633
AC020978.6	ENSG00000262514	lncRNA
AC112236.1	ENSG00000261268	lncRNA
AP000873.4	ENSG00000254676	lncRNA	1.809	1.192-2.743	0.00530127
WDR36	ENSG00000134987	protein_coding	1.007	0.672-1.510	0.973189
TRIM25	ENSG00000121060	protein_coding	1.019	0.680-1.528	0.926857
AP000577.2	ENSG00000280269	TEC	1.587	1.050-2.397	0.0282473
AL391380.1	ENSG00000237833	processed_pseudogene
OR1J2	ENSG00000197233	protein_coding
AL451048.1	ENSG00000229269	lncRNA
AL161722.2	ENSG00000233880	processed_pseudogene
MBOAT1	ENSG00000172197	protein_coding	0.794	0.528-1.194	0.268318
CRB3	ENSG00000130545	protein_coding	0.629	0.416-0.952	0.0284418
MCF2L-AS1	ENSG00000235280	lncRNA	0.955	0.637-1.431	0.821993
AL157402.2	ENSG00000261573	lncRNA
MRPS36P4	ENSG00000255231	processed_pseudogene
LINC01397	ENSG00000258673	lncRNA	1.326	0.883-1.989	0.173802
XPO4	ENSG00000132953	protein_coding	1.050	0.700-1.574	0.813874
AL109659.1	ENSG00000223720	lncRNA
SEC14L3	ENSG00000100012	protein_coding	1.092	0.728-1.638	0.669531
AC135166.1	ENSG00000253286	lncRNA
TMEM30A	ENSG00000112697	protein_coding	0.754	0.499-1.138	0.179012
BX682237.1	ENSG00000224978	processed_pseudogene
BX649632.1	ENSG00000273249	lncRNA	0.809	0.538-1.217	0.308694
LINC02595	ENSG00000231566	lncRNA
RPS2P16	ENSG00000230799	processed_pseudogene	1.371	0.908-2.071	0.133634
Z83838.1	ENSG00000223730	transcribed_processed_pseudogene
AL138721.1	ENSG00000273870	processed_pseudogene	1.271	0.846-1.911	0.247952
RNU2-22P	ENSG00000223198	snRNA	1.514	1.004-2.284	0.0478524
ECHDC3	ENSG00000134463	protein_coding	1.178	0.782-1.775	0.433106
ISM1-AS1	ENSG00000226263	lncRNA	1.535	1.015-2.323	0.0424242
LINC01594	ENSG00000225328	lncRNA	0.986	0.655-1.486	0.947159
AC012414.5	ENSG00000261048	processed_pseudogene
RFPL4AP1	ENSG00000255238	processed_pseudogene
RPL7P1	ENSG00000214485	processed_pseudogene	1.323	0.881-1.985	0.17741
RNU6-1165P	ENSG00000222051	snRNA
WAS	ENSG00000015285	protein_coding	0.601	0.396-0.914	0.0171843
AC116353.1	ENSG00000200235	snoRNA
FBXO6	ENSG00000116663	protein_coding	0.680	0.451-1.027	0.0666082
AC092839.1	ENSG00000228108	lncRNA
ZGRF1	ENSG00000138658	protein_coding	1.184	0.787-1.782	0.417289
AC097522.1	ENSG00000251286	processed_pseudogene
AC244669.2	ENSG00000274642	unprocessed_pseudogene
C8orf76	ENSG00000189376	protein_coding	1.685	1.118-2.541	0.0127262
MRRFP1	ENSG00000224236	processed_pseudogene	1.373	0.912-2.067	0.129246
OR5BC1P	ENSG00000255218	unprocessed_pseudogene
DDR1	ENSG00000204580	protein_coding	0.985	0.657-1.479	0.943295
AC084211.1	ENSG00000242012	lncRNA
AL137847.3	ENSG00000273806	processed_pseudogene
SPDYE8	ENSG00000273520	protein_coding
AC136932.1	ENSG00000262561	processed_pseudogene
THRAP3P3	ENSG00000235920	processed_pseudogene	0.759	0.504-1.142	0.185681
MIR8075	ENSG00000277942	miRNA
RNA5SP377	ENSG00000212154	rRNA_pseudogene
RPL17P40	ENSG00000241067	processed_pseudogene
Y_RNA	ENSG00000252357	misc_RNA
MBL1P	ENSG00000242600	transcribed_unitary_pseudogene	2.009	1.320-3.057	0.00113532
RPS3AP41	ENSG00000239481	processed_pseudogene
H3P3	ENSG00000234202	processed_pseudogene
AC092114.1	ENSG00000260848	lncRNA
NPHP3-AS1	ENSG00000248724	lncRNA	1.554	1.029-2.346	0.0361089
AL590635.1	ENSG00000219867	processed_pseudogene
RPL23AP19	ENSG00000229716	processed_pseudogene	1.025	0.681-1.544	0.904851
CDH6	ENSG00000113361	protein_coding	1.267	0.844-1.904	0.253676
MIR7850	ENSG00000277904	miRNA
AL358472.2	ENSG00000272654	lncRNA	0.856	0.569-1.288	0.455532
SPI1	ENSG00000066336	protein_coding	0.719	0.478-1.084	0.115062
SLC16A6P1	ENSG00000232457	transcribed_unprocessed_pseudogene	1.626	1.078-2.452	0.0204043
HMGB1P47	ENSG00000249338	processed_pseudogene
PGBD4	ENSG00000182405	protein_coding	0.851	0.565-1.280	0.438098
AP002498.1	ENSG00000254988	lncRNA
ZNF780A	ENSG00000197782	protein_coding	1.012	0.675-1.517	0.952843
SLC25A5P7	ENSG00000218180	processed_pseudogene
RNU6-509P	ENSG00000200389	snRNA
GULOP	ENSG00000234770	unitary_pseudogene
ATOH7	ENSG00000179774	protein_coding	1.382	0.920-2.079	0.119556
AL049646.1	ENSG00000230010	lncRNA
OR5AQ1P	ENSG00000184741	transcribed_unprocessed_pseudogene
PNKDP1	ENSG00000228089	processed_pseudogene	0.921	0.613-1.382	0.690114
RNU6-808P	ENSG00000212535	snRNA
AC018371.2	ENSG00000266184	processed_pseudogene	0.839	0.559-1.258	0.396268
AL445644.1	ENSG00000233516	lncRNA
AL590004.2	ENSG00000218472	processed_pseudogene
AL033384.1	ENSG00000236740	lncRNA	1.478	0.980-2.229	0.0620659
RPL23AP63	ENSG00000243721	processed_pseudogene	1.097	0.731-1.647	0.65347
CICP26	ENSG00000233003	unprocessed_pseudogene
RPSAP44	ENSG00000220773	processed_pseudogene	1.174	0.780-1.767	0.440901
PPARA	ENSG00000186951	protein_coding	1.067	0.711-1.600	0.755312
BPI	ENSG00000101425	protein_coding	1.068	0.712-1.602	0.74948
AC008737.2	ENSG00000269419	processed_pseudogene
RN7SL864P	ENSG00000239923	misc_RNA
ZNF425	ENSG00000204947	protein_coding	0.829	0.551-1.246	0.366445
AC026770.1	ENSG00000259377	lncRNA
AC004232.1	ENSG00000262899	lncRNA
AC021915.2	ENSG00000254314	lncRNA
MIR5000	ENSG00000263909	miRNA
ZNF778	ENSG00000170100	protein_coding	0.887	0.591-1.332	0.562252
PRB2	ENSG00000121335	protein_coding
DEFA10P	ENSG00000233531	unprocessed_pseudogene
Y_RNA	ENSG00000273964	misc_RNA
LINC01217	ENSG00000251219	lncRNA
IGHVII-62-1	ENSG00000253747	IG_V_pseudogene
AC055716.1	ENSG00000257343	unprocessed_pseudogene
SNX18P25	ENSG00000249337	processed_pseudogene
SCPEP1	ENSG00000121064	protein_coding	0.958	0.639-1.435	0.834292
TRAV18	ENSG00000211798	TR_V_gene
AP003500.1	ENSG00000281386	lncRNA
SGCB	ENSG00000163069	protein_coding	0.802	0.532-1.208	0.291327
GC	ENSG00000145321	protein_coding
PLIN1	ENSG00000166819	protein_coding	1.052	0.702-1.578	0.804472
HTR1F	ENSG00000179097	protein_coding	1.420	0.943-2.137	0.0931943
PAGE2B	ENSG00000238269	protein_coding	1.731	1.142-2.624	0.00977605
MIR6815	ENSG00000275167	miRNA
RNA5SP274	ENSG00000222416	rRNA_pseudogene
LINC00293	ENSG00000253314	lncRNA
FBXO28	ENSG00000143756	protein_coding	1.139	0.759-1.708	0.530047
PDIA3	ENSG00000167004	protein_coding	0.520	0.340-0.794	0.00249727
AC012615.5	ENSG00000267232	lncRNA
RPF2	ENSG00000197498	protein_coding	1.705	1.127-2.580	0.0115699
AC123567.1	ENSG00000257360	processed_pseudogene
LCN1P2	ENSG00000204031	unprocessed_pseudogene
APPL1	ENSG00000157500	protein_coding	0.922	0.615-1.384	0.695899
AC079896.1	ENSG00000231781	lncRNA
AC020908.2	ENSG00000268985	lncRNA
AC025766.1	ENSG00000270133	lncRNA	1.187	0.791-1.779	0.407683
UPF2	ENSG00000151461	protein_coding	1.230	0.820-1.845	0.317495
AL121820.1	ENSG00000258623	lncRNA	1.703	1.129-2.570	0.0112182
KRT18P39	ENSG00000224791	processed_pseudogene	1.569	1.038-2.372	0.0326643
NRK	ENSG00000123572	protein_coding	1.211	0.807-1.819	0.355723
AC009478.1	ENSG00000225258	lncRNA
VWFP1	ENSG00000241717	transcribed_unprocessed_pseudogene	0.825	0.550-1.238	0.352736
LINC00583	ENSG00000205636	lncRNA
AC020651.1	ENSG00000249474	lncRNA
SLPI	ENSG00000124107	protein_coding	0.961	0.641-1.442	0.848429
AC113398.2	ENSG00000251456	lncRNA
VTRNA2-1	ENSG00000270123	vault_RNA
RPL35AP33	ENSG00000241334	processed_pseudogene
AC129492.7	ENSG00000279152	TEC
AC091849.1	ENSG00000248126	unprocessed_pseudogene	1.116	0.743-1.675	0.596813
AL109766.1	ENSG00000259137	processed_pseudogene	1.247	0.830-1.876	0.288233
AC087286.2	ENSG00000259367	lncRNA
ELL2P3	ENSG00000234765	processed_pseudogene
AC006960.2	ENSG00000237400	lncRNA
ITGB3BP	ENSG00000142856	protein_coding	0.973	0.649-1.458	0.892741
AC022494.1	ENSG00000240477	processed_pseudogene
RPS15AP32	ENSG00000242461	processed_pseudogene
GUSBP3	ENSG00000253203	transcribed_unprocessed_pseudogene
TOR4A	ENSG00000198113	protein_coding	1.246	0.831-1.870	0.286926
RN7SL520P	ENSG00000240199	misc_RNA
MED1	ENSG00000125686	protein_coding	0.944	0.628-1.418	0.779575
AC079926.1	ENSG00000207171	snoRNA
AC009039.1	ENSG00000261470	lncRNA
PDCL3P7	ENSG00000256777	processed_pseudogene
LINC02002	ENSG00000263609	lncRNA
CRH	ENSG00000147571	protein_coding
AP003049.1	ENSG00000254890	processed_pseudogene
KLHL10	ENSG00000161594	protein_coding	1.063	0.709-1.595	0.766321
AC003973.1	ENSG00000269504	lncRNA
CLEC5A	ENSG00000258227	protein_coding	0.830	0.553-1.248	0.371302
LINC02088	ENSG00000227685	lncRNA
LINC00559	ENSG00000261446	lncRNA
AL021920.2	ENSG00000280114	unprocessed_pseudogene	1.595	1.056-2.409	0.0265778
RBM12	ENSG00000244462	protein_coding	0.908	0.605-1.364	0.641677
PDCD4	ENSG00000150593	protein_coding	0.854	0.566-1.289	0.45274
AL513523.2	ENSG00000231827	transcribed_unprocessed_pseudogene	1.269	0.845-1.906	0.250951
ERO1B	ENSG00000086619	protein_coding	1.322	0.881-1.984	0.177024
IGKJ5	ENSG00000211593	IG_J_gene	0.637	0.423-0.959	0.0305361
FP236383.5	ENSG00000281181	lncRNA
LINC00838	ENSG00000261683	lncRNA
RBM43	ENSG00000184898	protein_coding	1.139	0.759-1.709	0.530383
AC004129.2	ENSG00000234406	processed_pseudogene
AC079866.1	ENSG00000256399	processed_pseudogene
GS1-24F4.2	ENSG00000245857	lncRNA	0.962	0.641-1.443	0.85171
OR5A2	ENSG00000172324	protein_coding
TTLL1	ENSG00000100271	protein_coding	0.739	0.490-1.114	0.148501
QRFP	ENSG00000188710	protein_coding	1.640	1.084-2.482	0.0191837
LINC00905	ENSG00000167459	lncRNA
NPM1P45	ENSG00000265593	processed_pseudogene
LINC02818	ENSG00000231966	lncRNA	1.168	0.779-1.752	0.451634
WDR90	ENSG00000161996	protein_coding	0.692	0.459-1.044	0.0796013
MAPK4	ENSG00000141639	protein_coding	1.566	1.036-2.366	0.0332627
AC073957.3	ENSG00000273151	lncRNA	1.452	0.965-2.184	0.0734288
CASC19	ENSG00000254166	lncRNA	0.969	0.647-1.453	0.87947
AL390786.1	ENSG00000233258	lncRNA	0.612	0.401-0.933	0.0223593
FAM230F	ENSG00000276095	lncRNA
AC018761.1	ENSG00000267004	lncRNA
NYAP2	ENSG00000144460	protein_coding	1.124	0.749-1.686	0.572986
PACERR	ENSG00000273129	lncRNA	1.144	0.763-1.715	0.514777
AC026780.2	ENSG00000249984	lncRNA
AC084018.2	ENSG00000274292	lncRNA	0.973	0.649-1.459	0.895487
FO393419.1	ENSG00000231207	processed_pseudogene
AL591846.1	ENSG00000224114	processed_pseudogene	1.316	0.874-1.983	0.188632
RN7SL716P	ENSG00000263558	misc_RNA
AL445220.1	ENSG00000237593	processed_pseudogene
PRKAG3	ENSG00000115592	protein_coding	1.110	0.740-1.665	0.612284
AC211433.2	ENSG00000273069	lncRNA	1.185	0.790-1.779	0.411977
TET1P1	ENSG00000232204	processed_pseudogene
SDAD1	ENSG00000198301	protein_coding	1.107	0.738-1.660	0.624743
MTCO3P21	ENSG00000232752	unprocessed_pseudogene
AC091074.1	ENSG00000238819	snoRNA
MTND5P32	ENSG00000259379	processed_pseudogene
MARK2P14	ENSG00000231897	unprocessed_pseudogene
MSANTD4	ENSG00000170903	protein_coding	1.171	0.781-1.757	0.444517
HAUS5	ENSG00000249115	protein_coding	1.268	0.844-1.905	0.253811
SBNO2	ENSG00000064932	protein_coding	0.777	0.515-1.171	0.22787
RN7SL545P	ENSG00000274568	misc_RNA
AL596442.1	ENSG00000232197	lncRNA	1.351	0.898-2.030	0.14864
FCGRT	ENSG00000104870	protein_coding	0.709	0.471-1.067	0.0992542
Metazoa_SRP	ENSG00000274860	misc_RNA
MED28	ENSG00000118579	protein_coding	0.849	0.564-1.278	0.431519
RNU1-32P	ENSG00000200807	snRNA
KDM4E	ENSG00000235268	protein_coding
ZFHX2	ENSG00000136367	protein_coding	0.772	0.513-1.161	0.213948
MRPL40P1	ENSG00000256037	processed_pseudogene	0.995	0.664-1.493	0.982215
FTH1P7	ENSG00000232187	processed_pseudogene	1.366	0.905-2.062	0.137529
Z85996.1	ENSG00000220349	processed_pseudogene
AC026367.3	ENSG00000275759	lncRNA	1.194	0.796-1.792	0.391607
RBM22P4	ENSG00000277769	processed_pseudogene
CBY3	ENSG00000204659	protein_coding	1.412	0.939-2.124	0.0972979
BNIP3P13	ENSG00000269154	processed_pseudogene
STXBP5-AS1	ENSG00000233452	lncRNA	1.055	0.703-1.583	0.797218
ZNF622	ENSG00000173545	protein_coding	1.082	0.721-1.624	0.703166
TRAV16	ENSG00000211796	TR_V_gene	0.868	0.577-1.304	0.494829
MYSM1	ENSG00000162601	protein_coding	1.005	0.669-1.508	0.982114
DDX3P1	ENSG00000232928	processed_pseudogene	1.561	1.031-2.362	0.0353605
AC022509.1	ENSG00000255750	lncRNA	1.343	0.892-2.020	0.157324
ZNF736P10Y	ENSG00000216824	processed_pseudogene
XACT	ENSG00000241743	lncRNA
AC025750.1	ENSG00000215263	processed_pseudogene
ANXA3	ENSG00000138772	protein_coding	1.262	0.841-1.895	0.261684
AC006330.1	ENSG00000280388	TEC	1.053	0.701-1.580	0.804206
AL365273.2	ENSG00000270099	protein_coding
AC092813.1	ENSG00000225605	lncRNA
RPL9P6	ENSG00000241891	processed_pseudogene
AC084337.1	ENSG00000254595	processed_pseudogene	1.181	0.787-1.772	0.422579
TBC1D3P7	ENSG00000233014	unprocessed_pseudogene
HS3ST3A1	ENSG00000153976	protein_coding	0.767	0.510-1.155	0.20472
CEACAM19	ENSG00000186567	protein_coding	1.208	0.805-1.811	0.361379
PAICSP3	ENSG00000226840	processed_pseudogene
LINC02546	ENSG00000255117	lncRNA
AL353804.2	ENSG00000271199	lncRNA	1.526	1.012-2.300	0.0436136
VSTM2A	ENSG00000170419	protein_coding
SZRD1	ENSG00000055070	protein_coding	1.142	0.761-1.714	0.520932
TDGF1P7	ENSG00000269584	processed_pseudogene
PHACTR3	ENSG00000087495	protein_coding	2.204	1.431-3.394	0.000334656
AC005920.1	ENSG00000247011	lncRNA	1.729	1.138-2.628	0.0102971
LINC01815	ENSG00000235519	lncRNA
MYL12BP1	ENSG00000260490	processed_pseudogene	0.688	0.458-1.033	0.0710696
GPSM2	ENSG00000121957	protein_coding	1.550	1.027-2.338	0.0368187
AL158801.2	ENSG00000258413	lncRNA	0.790	0.526-1.186	0.255204
LINC01893	ENSG00000264260	lncRNA
AC013356.3	ENSG00000259364	lncRNA
RBM46	ENSG00000151962	protein_coding
SLC20A1	ENSG00000144136	protein_coding	1.306	0.869-1.961	0.198814
NPIPB3	ENSG00000169246	protein_coding	0.799	0.532-1.199	0.278116
ADGRA3	ENSG00000152990	protein_coding	1.039	0.692-1.559	0.853022
POLG	ENSG00000140521	protein_coding	0.987	0.658-1.482	0.95125
ADAMTS7P4	ENSG00000218052	transcribed_unprocessed_pseudogene	0.912	0.608-1.367	0.655531
IGF1R	ENSG00000140443	protein_coding	0.829	0.551-1.249	0.369789
AC015813.6	ENSG00000279207	TEC	1.656	1.096-2.503	0.0166075
LINC00709	ENSG00000230014	lncRNA
F2RL2	ENSG00000164220	protein_coding	1.109	0.739-1.663	0.617205
RNU5A-8P	ENSG00000200972	snRNA
ABCC13	ENSG00000243064	transcribed_unprocessed_pseudogene	0.732	0.486-1.103	0.135655
AL590666.3	ENSG00000237588	lncRNA	2.555	1.641-3.976	3.24359e-05
FCF1P3	ENSG00000239997	processed_pseudogene
SLA	ENSG00000155926	protein_coding	0.814	0.542-1.222	0.320313
OSGEPL1-AS1	ENSG00000253559	lncRNA	0.910	0.607-1.364	0.647684
AC090515.3	ENSG00000259173	processed_pseudogene
RPL38	ENSG00000172809	protein_coding	0.928	0.619-1.392	0.717664
Y_RNA	ENSG00000200494	misc_RNA
AC005828.5	ENSG00000265971	lncRNA
PRDM9	ENSG00000164256	protein_coding
AC022023.1	ENSG00000273904	ribozyme
AC006338.1	ENSG00000278197	unprocessed_pseudogene
AC006557.6	ENSG00000279352	TEC	1.692	1.116-2.566	0.0132362
AC008264.1	ENSG00000224545	processed_pseudogene
PTPN12	ENSG00000127947	protein_coding	0.647	0.425-0.986	0.0430364
LINC01285	ENSG00000203650	lncRNA	1.309	0.872-1.967	0.194172
AC133539.1	ENSG00000270385	processed_pseudogene
RNASE8	ENSG00000173431	protein_coding
GRAMD4P5	ENSG00000259089	unprocessed_pseudogene
TBC1D3B	ENSG00000274808	protein_coding	0.981	0.654-1.470	0.924173
SNORD114-2	ENSG00000200823	snoRNA
AL121781.1	ENSG00000238282	lncRNA
FGF10	ENSG00000070193	protein_coding	1.199	0.799-1.799	0.380354
ZNF318	ENSG00000171467	protein_coding	1.374	0.914-2.066	0.127123
RHEB	ENSG00000106615	protein_coding	1.140	0.759-1.712	0.527627
RASD2	ENSG00000100302	protein_coding	1.286	0.856-1.931	0.226127
OR7A17	ENSG00000185385	protein_coding
AC025881.1	ENSG00000253499	processed_pseudogene
RPS4XP22	ENSG00000239830	processed_pseudogene	1.179	0.786-1.769	0.424956
PINK1-AS	ENSG00000117242	lncRNA	0.743	0.493-1.119	0.155241
AC008813.1	ENSG00000255875	processed_pseudogene	0.841	0.560-1.263	0.40348
Y_RNA	ENSG00000200998	misc_RNA
AC011933.1	ENSG00000228007	processed_pseudogene	1.260	0.837-1.896	0.26838
LINC02882	ENSG00000251138	lncRNA
PRRT2	ENSG00000167371	protein_coding	0.774	0.513-1.166	0.220473
MIR194-1	ENSG00000207624	miRNA
AC027279.4	ENSG00000280190	TEC
AC023824.1	ENSG00000260073	lncRNA
AC016722.2	ENSG00000228925	lncRNA	1.445	0.961-2.173	0.0766639
RNU7-126P	ENSG00000238632	snRNA
AC012063.1	ENSG00000227252	lncRNA	1.147	0.765-1.721	0.506135
LAMTOR5P1	ENSG00000236646	processed_pseudogene	0.807	0.537-1.211	0.299699
ZNF350	ENSG00000256683	protein_coding	0.926	0.617-1.390	0.710635
AP001541.1	ENSG00000279295	TEC
TONSL	ENSG00000160949	protein_coding	1.428	0.946-2.157	0.0900729
AC138089.1	ENSG00000229255	lncRNA
KRT8P5	ENSG00000267573	processed_pseudogene	1.178	0.786-1.767	0.42703
ICE2P2	ENSG00000242705	processed_pseudogene
AC018659.6	ENSG00000277081	misc_RNA
ZNF664	ENSG00000179195	protein_coding	0.987	0.659-1.480	0.951206
AC092035.1	ENSG00000227224	processed_pseudogene
SNORA70H	ENSG00000206637	snoRNA
AC005088.1	ENSG00000278586	processed_pseudogene
IL10RA	ENSG00000110324	protein_coding	0.804	0.535-1.209	0.295236
GNAT2	ENSG00000134183	protein_coding
TYK2	ENSG00000105397	protein_coding	0.733	0.487-1.104	0.136833
PRELID2P1	ENSG00000257336	processed_pseudogene
SNORA11D	ENSG00000221475	snoRNA
AC092162.2	ENSG00000230552	lncRNA	1.368	0.910-2.058	0.132076
MIR4266	ENSG00000265965	miRNA
AL139220.2	ENSG00000230615	lncRNA	1.225	0.816-1.840	0.327688
ADCY10P1	ENSG00000161912	transcribed_unprocessed_pseudogene	1.703	1.127-2.574	0.0115528
AC084851.3	ENSG00000276637	unprocessed_pseudogene
AC016903.1	ENSG00000236634	lncRNA
AC106772.2	ENSG00000250385	lncRNA
FATE1	ENSG00000147378	protein_coding	1.514	1.001-2.291	0.0495192
AL162464.2	ENSG00000258690	lncRNA
FAHD2B	ENSG00000144199	protein_coding	1.257	0.838-1.886	0.268859
AC010186.2	ENSG00000256594	transcribed_unprocessed_pseudogene	1.154	0.768-1.733	0.490673
LINC02823	ENSG00000258100	lncRNA
ADAM3A	ENSG00000197475	transcribed_unitary_pseudogene
TIPIN	ENSG00000075131	protein_coding	0.960	0.639-1.442	0.844788
AC106883.1	ENSG00000225394	processed_pseudogene
RNU6-408P	ENSG00000251719	snRNA
U3	ENSG00000221461	snoRNA
LINC00315	ENSG00000184274	lncRNA	0.953	0.636-1.428	0.816437
AC005775.1	ENSG00000266933	lncRNA	0.913	0.608-1.370	0.658977
BDH1	ENSG00000161267	protein_coding	1.158	0.772-1.735	0.478545
AC103794.1	ENSG00000254878	lncRNA
PSMB5	ENSG00000100804	protein_coding	0.783	0.521-1.179	0.241891
AC134684.1	ENSG00000254796	processed_pseudogene
BOLA3-AS1	ENSG00000225439	lncRNA	1.889	1.245-2.865	0.00279363
LRIG1	ENSG00000144749	protein_coding	0.940	0.627-1.409	0.764109
MIR515-1	ENSG00000207616	miRNA
KCTD1	ENSG00000134504	protein_coding	1.375	0.914-2.069	0.126489
NR5A2	ENSG00000116833	protein_coding	0.756	0.503-1.138	0.179981
CLBA1	ENSG00000140104	protein_coding	0.885	0.589-1.329	0.555391
NOTCH2	ENSG00000134250	protein_coding	1.242	0.827-1.864	0.29564
IGHV3-21	ENSG00000211947	IG_V_gene	0.786	0.524-1.180	0.245402
RECQL	ENSG00000004700	protein_coding	1.146	0.764-1.720	0.509929
AC012494.2	ENSG00000229494	lncRNA
FN3KRP	ENSG00000141560	protein_coding	1.007	0.672-1.511	0.971891
AC138904.1	ENSG00000246465	lncRNA	0.899	0.600-1.349	0.608197
LINC02533	ENSG00000260239	lncRNA	0.997	0.665-1.496	0.988864
TMOD1	ENSG00000136842	protein_coding	1.128	0.753-1.692	0.558712
IGKV2-36	ENSG00000253487	IG_V_pseudogene
ELAC2	ENSG00000006744	protein_coding	0.612	0.403-0.929	0.0211759
HK2P1	ENSG00000228612	processed_pseudogene	1.005	0.670-1.506	0.981667
AC190387.1	ENSG00000279630	TEC
FXYD6	ENSG00000137726	protein_coding	1.828	1.207-2.767	0.00438931
RPSAP15	ENSG00000237506	processed_pseudogene	1.064	0.709-1.598	0.763761
AC090517.3	ENSG00000279683	TEC
SPDYE22P	ENSG00000266537	unprocessed_pseudogene
AC018541.1	ENSG00000253300	lncRNA
MRPL10	ENSG00000159111	protein_coding	1.295	0.862-1.946	0.212594
IGLVVI-22-1	ENSG00000253546	IG_V_pseudogene
RPS26P31	ENSG00000235459	processed_pseudogene	0.955	0.637-1.433	0.824817
RASA3-IT1	ENSG00000232487	lncRNA
AL365273.1	ENSG00000240527	lncRNA
AC093775.1	ENSG00000279104	TEC
AC125603.2	ENSG00000257883	lncRNA
RN7SL807P	ENSG00000243125	misc_RNA
NCAPH2	ENSG00000025770	protein_coding	1.197	0.798-1.796	0.384205
RPL21P132	ENSG00000183911	processed_pseudogene	1.346	0.895-2.025	0.153673
PAQR3	ENSG00000163291	protein_coding	1.029	0.687-1.543	0.888715
DPYSL3	ENSG00000113657	protein_coding	1.143	0.762-1.714	0.519217
AP000785.1	ENSG00000254933	lncRNA	1.045	0.697-1.566	0.832988
Y_RNA	ENSG00000222658	misc_RNA
AC073651.2	ENSG00000256627	processed_pseudogene
MIR607	ENSG00000207976	miRNA
LINC01856	ENSG00000237574	lncRNA
AL355877.1	ENSG00000270733	processed_pseudogene	0.936	0.624-1.404	0.749847
AL139039.3	ENSG00000237685	lncRNA	0.912	0.607-1.370	0.657919
AC012103.1	ENSG00000253376	lncRNA
APBA2	ENSG00000034053	protein_coding	0.739	0.491-1.113	0.147588
ANTXR2	ENSG00000163297	protein_coding	0.922	0.614-1.385	0.697031
MICOS10	ENSG00000173436	protein_coding	1.095	0.731-1.642	0.659982
RNU6-1000P	ENSG00000212368	snRNA
RNU6-447P	ENSG00000222225	snRNA
GLRXP2	ENSG00000258544	processed_pseudogene
SERPINI1	ENSG00000163536	protein_coding	1.260	0.839-1.891	0.264915
AP002802.2	ENSG00000270701	processed_pseudogene
CDKN2A-DT	ENSG00000224854	lncRNA	2.264	1.471-3.485	0.000202416
AL353622.2	ENSG00000271398	lncRNA	1.463	0.969-2.210	0.0704313
AL355375.2	ENSG00000262566	processed_pseudogene
AC139769.3	ENSG00000277493	unprocessed_pseudogene	0.980	0.653-1.470	0.920529
UBE2J1	ENSG00000198833	protein_coding	0.628	0.413-0.956	0.0298261
THOC1	ENSG00000079134	protein_coding	0.969	0.646-1.455	0.879692
EOMES	ENSG00000163508	protein_coding	0.653	0.432-0.986	0.0429144
AP003385.1	ENSG00000227834	processed_pseudogene
AC026367.1	ENSG00000270482	lncRNA	0.931	0.620-1.397	0.728624
AL133467.1	ENSG00000258572	lncRNA	0.769	0.512-1.154	0.204297
DOCK9-DT	ENSG00000260992	lncRNA	1.031	0.688-1.546	0.881646
AC011511.1	ENSG00000167807	protein_coding	0.869	0.579-1.306	0.499655
LINC02358	ENSG00000251256	lncRNA
MIR4672	ENSG00000263979	miRNA
AC105129.3	ENSG00000270690	processed_pseudogene
VN1R65P	ENSG00000260883	unitary_pseudogene
ELAPOR1	ENSG00000116299	protein_coding	0.375	0.240-0.586	1.68266e-05
AC093157.3	ENSG00000252765	scaRNA
AF001548.2	ENSG00000263335	lncRNA	1.085	0.724-1.627	0.692612
AL355314.1	ENSG00000223800	lncRNA
RN7SL823P	ENSG00000263595	misc_RNA
RNU2-54P	ENSG00000222231	snRNA
H3C7	ENSG00000277775	protein_coding	0.953	0.633-1.434	0.817444
REM2	ENSG00000139890	protein_coding	0.991	0.661-1.485	0.965913
NTN5	ENSG00000142233	protein_coding	0.967	0.644-1.449	0.869131
MZT2B	ENSG00000152082	protein_coding	0.904	0.603-1.355	0.624411
FAM90A26	ENSG00000229924	protein_coding
HMGB1P23	ENSG00000253770	processed_pseudogene
PPIAP2	ENSG00000227379	processed_pseudogene	1.742	1.153-2.634	0.00845454
IFNA16	ENSG00000147885	protein_coding
AC008572.1	ENSG00000253613	lncRNA
Y_RNA	ENSG00000201277	misc_RNA
AC117490.1	ENSG00000225240	unprocessed_pseudogene
PTMAP6	ENSG00000237000	processed_pseudogene
RNY4P34	ENSG00000201649	misc_RNA
AC107871.1	ENSG00000260007	protein_coding
MCL1	ENSG00000143384	protein_coding	1.359	0.905-2.042	0.139631
RPS27P1	ENSG00000223876	processed_pseudogene
ZNF630-AS1	ENSG00000277541	lncRNA
LRRC26	ENSG00000184709	protein_coding	0.430	0.280-0.662	0.000124506
POPDC3	ENSG00000132429	protein_coding	1.149	0.766-1.723	0.503366
MIR3156-1	ENSG00000263476	miRNA
IFNWP2	ENSG00000237691	unprocessed_pseudogene
RPL5P23	ENSG00000240395	processed_pseudogene	1.597	1.060-2.408	0.0253149
ACTL7A	ENSG00000187003	protein_coding
AC027130.1	ENSG00000261195	lncRNA	0.982	0.655-1.473	0.930043
AL160237.2	ENSG00000258887	unprocessed_pseudogene
AL691432.1	ENSG00000269737	transcribed_processed_pseudogene	1.089	0.726-1.632	0.679958
G2E3	ENSG00000092140	protein_coding	1.167	0.779-1.750	0.453995
ULK1	ENSG00000177169	protein_coding	1.346	0.896-2.023	0.1519
TLK1P1	ENSG00000226783	processed_pseudogene
EXTL2	ENSG00000162694	protein_coding	1.084	0.723-1.626	0.695388
PBX1	ENSG00000185630	protein_coding	1.215	0.810-1.823	0.345915
RNA5SP462	ENSG00000252539	rRNA_pseudogene
AL450472.1	ENSG00000229015	transcribed_unprocessed_pseudogene
IGHV3OR16-10	ENSG00000233732	IG_V_gene
KRT18P56	ENSG00000249668	processed_pseudogene
A2ML1	ENSG00000166535	protein_coding	1.155	0.767-1.739	0.491612
RNU6-242P	ENSG00000207087	snRNA
COL19A1	ENSG00000082293	protein_coding	1.338	0.890-2.013	0.161779
AC099794.1	ENSG00000234318	lncRNA
PNMA6A	ENSG00000235961	protein_coding	1.459	0.969-2.197	0.0701979
AC027575.2	ENSG00000278107	lncRNA	0.726	0.482-1.094	0.125712
Y_RNA	ENSG00000207196	misc_RNA
RN7SL300P	ENSG00000265813	misc_RNA
TCTE1	ENSG00000146221	protein_coding	0.693	0.460-1.044	0.0795912
RNU6-564P	ENSG00000222915	snRNA
SLC35D3	ENSG00000182747	protein_coding	1.259	0.838-1.891	0.268146
AF274858.1	ENSG00000260081	transcribed_processed_pseudogene	1.135	0.756-1.704	0.542612
EP400	ENSG00000183495	protein_coding	0.800	0.532-1.205	0.28582
FCRL1	ENSG00000163534	protein_coding	0.677	0.450-1.019	0.0616628
NDST1-AS1	ENSG00000254333	lncRNA	1.326	0.882-1.992	0.174939
AP001207.3	ENSG00000254024	lncRNA	1.306	0.867-1.966	0.201063
RNA5SP434	ENSG00000252456	rRNA_pseudogene
LINC01732	ENSG00000237292	lncRNA	0.988	0.660-1.481	0.954822
AC009930.1	ENSG00000253489	lncRNA
ADAMTSL4	ENSG00000143382	protein_coding	1.528	1.015-2.302	0.0424356
C19orf73	ENSG00000221916	protein_coding	0.617	0.409-0.931	0.0214183
SORBS2	ENSG00000154556	protein_coding	0.583	0.382-0.888	0.0120018
BTF3P12	ENSG00000213003	processed_pseudogene	1.194	0.795-1.792	0.392553
TRMT44	ENSG00000155275	protein_coding	0.756	0.503-1.136	0.178446
ZNF486	ENSG00000256229	protein_coding	1.346	0.893-2.029	0.155489
ZC3H8	ENSG00000144161	protein_coding	1.960	1.286-2.988	0.00176364
AC084116.3	ENSG00000253530	lncRNA
DENND1A	ENSG00000119522	protein_coding	1.272	0.848-1.908	0.244418
GBP5	ENSG00000154451	protein_coding	0.577	0.380-0.876	0.00985447
AC006213.3	ENSG00000267191	lncRNA	1.042	0.695-1.561	0.843382
AC093162.1	ENSG00000246575	unprocessed_pseudogene	1.218	0.811-1.827	0.341799
AC090948.2	ENSG00000272498	lncRNA	0.860	0.573-1.291	0.466935
MIR378C	ENSG00000264803	miRNA
RARRES1	ENSG00000118849	protein_coding	1.390	0.924-2.090	0.113559
MTND4P10	ENSG00000226663	processed_pseudogene
AC119751.4	ENSG00000250753	processed_pseudogene
POM121L6P	ENSG00000243307	processed_pseudogene
PRPH2	ENSG00000112619	protein_coding	1.150	0.764-1.731	0.502637
AC007611.1	ENSG00000260086	lncRNA	0.560	0.366-0.855	0.00724931
KRTAP19-1	ENSG00000184351	protein_coding
AC097375.3	ENSG00000251249	lncRNA
BX322557.1	ENSG00000229382	lncRNA
ACTBP14	ENSG00000229001	processed_pseudogene	0.990	0.660-1.484	0.959731
AC027682.5	ENSG00000261396	lncRNA	1.091	0.728-1.636	0.673519
ENTPD6	ENSG00000197586	protein_coding	1.095	0.731-1.641	0.659943
AC024267.3	ENSG00000264304	lncRNA	1.057	0.705-1.585	0.788105
C15orf32	ENSG00000183643	lncRNA
AC092660.1	ENSG00000234877	lncRNA
CFB	ENSG00000243649	protein_coding	1.117	0.744-1.678	0.593736
LINC01626	ENSG00000223765	lncRNA
RRS1-AS1	ENSG00000246145	lncRNA	1.213	0.809-1.820	0.350915
STMP1	ENSG00000243317	protein_coding	0.969	0.645-1.455	0.879746
RNU6-337P	ENSG00000212545	snRNA
ANAPC1	ENSG00000153107	protein_coding	1.646	1.089-2.489	0.0181099
AL031670.1	ENSG00000275582	lncRNA	1.543	1.024-2.323	0.0380034
RNU6-390P	ENSG00000252068	snRNA
HSPA8P7	ENSG00000224773	processed_pseudogene	0.992	0.662-1.488	0.970801
AC104462.2	ENSG00000238224	lncRNA
CDO1	ENSG00000129596	protein_coding	0.798	0.531-1.200	0.27816
AL358335.1	ENSG00000258750	processed_pseudogene
AC093535.2	ENSG00000279118	TEC	0.825	0.550-1.240	0.35534
PCDH11X	ENSG00000102290	protein_coding	1.380	0.915-2.081	0.124209
LINC02351	ENSG00000277987	lncRNA
ASGR1	ENSG00000141505	protein_coding	1.366	0.909-2.053	0.132872
OR4C2P	ENSG00000182565	unprocessed_pseudogene
AC013738.1	ENSG00000252888	snoRNA
TNPO3	ENSG00000064419	protein_coding	1.269	0.845-1.904	0.250689
IQCJ	ENSG00000214216	protein_coding
PIGO	ENSG00000165282	protein_coding	0.962	0.641-1.445	0.852987
MIR6134	ENSG00000277569	miRNA
AL022334.1	ENSG00000233388	processed_pseudogene
AC243961.1	ENSG00000228229	lncRNA
NDUFA3	ENSG00000170906	protein_coding	0.825	0.550-1.238	0.352729
POC1B-AS1	ENSG00000270344	lncRNA	0.553	0.363-0.843	0.00589585
SMAD9-IT1	ENSG00000236711	lncRNA	0.840	0.559-1.261	0.399362
CTXND1	ENSG00000259417	protein_coding	1.612	1.067-2.436	0.0233863
RNU1-11P	ENSG00000206702	snRNA
AC087477.3	ENSG00000259312	lncRNA
LINC02485	ENSG00000248456	lncRNA
RN7SKP112	ENSG00000223145	misc_RNA
AL161891.1	ENSG00000276672	lncRNA	1.167	0.778-1.752	0.455243
MIR2115	ENSG00000252466	miRNA
CFAP298-TCP10L	ENSG00000265590	protein_coding	1.618	1.074-2.437	0.021414
RNU4-72P	ENSG00000222686	snRNA
NCF1B	ENSG00000182487	transcribed_unprocessed_pseudogene	0.761	0.506-1.146	0.191453
PAICSP5	ENSG00000229877	processed_pseudogene
AC012354.5	ENSG00000276229	misc_RNA
RNA5SP113	ENSG00000222418	rRNA_pseudogene
NR6A1	ENSG00000148200	protein_coding	2.202	1.436-3.377	0.000295667
XRCC6P1	ENSG00000237417	processed_pseudogene	1.113	0.741-1.671	0.606386
PTPN2P2	ENSG00000224117	processed_pseudogene	1.063	0.709-1.594	0.765693
RNA5SP284	ENSG00000207277	rRNA_pseudogene
SNORA52	ENSG00000199785	snoRNA
Y_RNA	ENSG00000206734	misc_RNA
AP000943.2	ENSG00000255929	lncRNA
RN7SKP123	ENSG00000222664	misc_RNA
AC021483.2	ENSG00000261229	lncRNA	1.333	0.888-2.001	0.166146
MARVELD1	ENSG00000155254	protein_coding	0.886	0.589-1.332	0.56128
AC004057.1	ENSG00000196656	transcribed_processed_pseudogene	1.591	1.054-2.399	0.0269114
AL162740.1	ENSG00000207022	snoRNA
CPT2	ENSG00000157184	protein_coding	1.093	0.729-1.639	0.667607
AC019070.1	ENSG00000212181	snoRNA
AC122129.1	ENSG00000197815	lncRNA	0.958	0.638-1.436	0.833766
AC104843.2	ENSG00000231139	unprocessed_pseudogene
Y_RNA	ENSG00000207438	misc_RNA
H3P9	ENSG00000227430	processed_pseudogene
AC135048.3	ENSG00000275263	lncRNA	1.268	0.843-1.907	0.253572
Y_RNA	ENSG00000206713	misc_RNA
AL358033.1	ENSG00000252537	snoRNA
PI4K2A	ENSG00000155252	protein_coding	0.919	0.612-1.379	0.682221
AC084149.1	ENSG00000230968	lncRNA
Y_RNA	ENSG00000274603	misc_RNA
C14orf93	ENSG00000100802	protein_coding	0.771	0.512-1.160	0.211823
PPP1R1AP2	ENSG00000261084	processed_pseudogene
NREP	ENSG00000134986	protein_coding	1.190	0.793-1.787	0.401272
MAFK	ENSG00000198517	protein_coding	1.101	0.734-1.650	0.642718
LINC02726	ENSG00000255193	lncRNA
PLCD4	ENSG00000115556	protein_coding	2.086	1.365-3.187	0.00067977
STK35	ENSG00000125834	protein_coding	1.361	0.905-2.046	0.138354
KIF1B	ENSG00000054523	protein_coding	1.299	0.864-1.952	0.208404
AL031587.2	ENSG00000233739	lncRNA
RNA5SP115	ENSG00000223092	rRNA_pseudogene
LINC02386	ENSG00000257756	lncRNA
AL138781.1	ENSG00000275329	lncRNA	1.311	0.873-1.970	0.191567
FAT3	ENSG00000165323	protein_coding	1.704	1.128-2.576	0.0114105
MIR520G	ENSG00000207799	miRNA
SIPA1	ENSG00000213445	protein_coding	0.991	0.661-1.486	0.964845
AC124312.2	ENSG00000257647	lncRNA	0.707	0.468-1.069	0.100322
LDHBP3	ENSG00000248950	processed_pseudogene
Y_RNA	ENSG00000238943	misc_RNA
AC134043.1	ENSG00000252458	snoRNA
AC025857.1	ENSG00000255144	unprocessed_pseudogene
CDK2AP2P2	ENSG00000237451	processed_pseudogene	2.405	1.570-3.683	5.46256e-05
PTGR1	ENSG00000106853	protein_coding	0.644	0.425-0.977	0.0384901
RPS24	ENSG00000138326	protein_coding	1.009	0.673-1.513	0.967037
RPS3AP22	ENSG00000240083	processed_pseudogene
MFN2	ENSG00000116688	protein_coding	1.200	0.800-1.801	0.378383
MTOR-AS1	ENSG00000225602	lncRNA
RBMS2	ENSG00000076067	protein_coding	1.202	0.802-1.803	0.372714
LSAMP	ENSG00000185565	protein_coding	1.131	0.754-1.695	0.552212
GCK	ENSG00000106633	protein_coding	1.630	1.079-2.461	0.0202969
KLF7P1	ENSG00000240704	processed_pseudogene
AC020663.1	ENSG00000266994	lncRNA	0.751	0.498-1.131	0.169932
RPL9	ENSG00000163682	protein_coding	0.666	0.441-1.005	0.0528773
GPR171	ENSG00000174946	protein_coding	0.626	0.415-0.944	0.0254347
MIRLET7E	ENSG00000198972	miRNA
AC011558.1	ENSG00000279753	TEC
RXRB	ENSG00000204231	protein_coding	1.233	0.822-1.850	0.31072
ABHD5	ENSG00000011198	protein_coding	0.750	0.497-1.131	0.169441
AL049812.1	ENSG00000223651	processed_pseudogene
CREG1	ENSG00000143162	protein_coding	1.684	1.116-2.540	0.0129918
AL031773.1	ENSG00000232529	lncRNA
ZDHHC20P1	ENSG00000233916	processed_pseudogene
AL355483.2	ENSG00000232762	lncRNA
GCNT2	ENSG00000111846	protein_coding	0.754	0.502-1.134	0.174833
AC079466.1	ENSG00000266976	lncRNA
POLR2I	ENSG00000105258	protein_coding	0.761	0.505-1.146	0.191483
AP001059.2	ENSG00000278158	lncRNA
SNRNP35	ENSG00000184209	protein_coding	0.601	0.396-0.912	0.0167824
AC011487.4	ENSG00000274892	unprocessed_pseudogene
LIMD2	ENSG00000136490	protein_coding	0.762	0.508-1.145	0.191158
DCAF7	ENSG00000136485	protein_coding	1.169	0.779-1.753	0.451236
AC092999.1	ENSG00000279311	TEC	0.968	0.646-1.450	0.873348
AC073575.1	ENSG00000258323	lncRNA
ADAMTSL4-AS2	ENSG00000237781	lncRNA	1.566	1.040-2.359	0.0317964
AC245140.2	ENSG00000280195	lncRNA	0.952	0.634-1.428	0.810748
AC092905.1	ENSG00000244561	processed_pseudogene
RHOC	ENSG00000155366	protein_coding	1.212	0.808-1.816	0.352867
MIR378A	ENSG00000199047	miRNA
MIR548U	ENSG00000212017	miRNA
MIR421	ENSG00000202566	miRNA
CDON	ENSG00000064309	protein_coding	1.412	0.939-2.123	0.0978094
AC010480.1	ENSG00000279883	TEC
RIPPLY3	ENSG00000183145	protein_coding	0.805	0.536-1.208	0.294588
CDS2	ENSG00000101290	protein_coding	1.097	0.731-1.644	0.655782
SACS-AS1	ENSG00000229558	lncRNA
AC104308.1	ENSG00000226489	processed_pseudogene
LRRC32	ENSG00000137507	protein_coding	1.068	0.712-1.602	0.749096
RCN1P1	ENSG00000215477	processed_pseudogene
AC105339.5	ENSG00000279758	TEC	1.036	0.691-1.554	0.86244
AL590704.1	ENSG00000219409	processed_pseudogene
ATP5F1AP3	ENSG00000263232	processed_pseudogene	1.004	0.670-1.505	0.982735
DCP2	ENSG00000172795	protein_coding	0.941	0.628-1.411	0.76932
RPL31P17	ENSG00000235225	processed_pseudogene	1.342	0.892-2.018	0.157551
SNORD93	ENSG00000221740	snoRNA
MIR3665	ENSG00000266325	miRNA
BPIFA1	ENSG00000198183	protein_coding
AC091564.6	ENSG00000255680	lncRNA
LINC01615	ENSG00000223485	lncRNA	1.183	0.789-1.775	0.415843
AC008837.2	ENSG00000248928	processed_pseudogene
HBZ	ENSG00000130656	protein_coding
TRMT2B-AS1	ENSG00000225839	lncRNA
RN7SL818P	ENSG00000274234	misc_RNA
AL646090.1	ENSG00000223504	lncRNA
CALHM2	ENSG00000138172	protein_coding	1.005	0.670-1.506	0.981077
UQCRC1	ENSG00000010256	protein_coding	0.859	0.573-1.288	0.461582
RNU6-744P	ENSG00000202427	snRNA
AC005899.5	ENSG00000266385	lncRNA
KRT8P41	ENSG00000213538	processed_pseudogene	0.966	0.644-1.448	0.866063
MIR596	ENSG00000207826	miRNA
OR8D1	ENSG00000196341	protein_coding
CICP11	ENSG00000237799	processed_pseudogene
LINC00972	ENSG00000225128	lncRNA
ZMYND10	ENSG00000004838	protein_coding	0.690	0.459-1.038	0.075073
CENPE	ENSG00000138778	protein_coding	1.205	0.802-1.809	0.369685
EIF2AK2	ENSG00000055332	protein_coding	2.055	1.350-3.129	0.000778001
AC022206.1	ENSG00000240419	processed_pseudogene
DPEP2NB	ENSG00000263201	protein_coding
LRRIQ4	ENSG00000188306	protein_coding	2.045	1.341-3.119	0.000886972
NQO2-AS1	ENSG00000224846	lncRNA
PRICKLE3	ENSG00000012211	protein_coding	1.304	0.865-1.965	0.205215
MIRLET7F2	ENSG00000208012	miRNA
ENDOV	ENSG00000173818	protein_coding	1.112	0.741-1.670	0.607662
SMIM23	ENSG00000185662	protein_coding	0.838	0.556-1.263	0.398472
BEND2	ENSG00000177324	protein_coding
INTS4	ENSG00000149262	protein_coding	1.249	0.832-1.874	0.282868
RNA5SP112	ENSG00000251746	rRNA_pseudogene
AC092353.1	ENSG00000251391	lncRNA
TXNP4	ENSG00000262519	processed_pseudogene	1.065	0.711-1.597	0.759698
SNORD60	ENSG00000206630	snoRNA	0.708	0.472-1.064	0.0964365
MINDY1	ENSG00000143409	protein_coding	0.993	0.662-1.488	0.971007
XDH	ENSG00000158125	protein_coding	1.287	0.856-1.934	0.22514
SMG6-IT1	ENSG00000278941	TEC
YAP1P1	ENSG00000220494	processed_pseudogene	1.327	0.883-1.994	0.173511
AP000766.1	ENSG00000261098	lncRNA	1.226	0.817-1.840	0.325258
INKA1	ENSG00000185614	protein_coding	1.018	0.679-1.527	0.929423
AL592164.1	ENSG00000261435	lncRNA
ZDHHC20	ENSG00000180776	protein_coding	0.947	0.631-1.420	0.791046
AC025594.1	ENSG00000224163	unprocessed_pseudogene
AC020914.2	ENSG00000268839	unprocessed_pseudogene
RPS15AP18	ENSG00000242979	processed_pseudogene
LINC02812	ENSG00000230138	lncRNA
AC138956.1	ENSG00000250909	lncRNA	1.129	0.753-1.692	0.558718
RNA5SP486	ENSG00000251770	rRNA_pseudogene
ANKRD42	ENSG00000137494	protein_coding	0.785	0.522-1.180	0.244108
SLC43A2	ENSG00000167703	protein_coding	0.699	0.463-1.056	0.0887984
AC104785.1	ENSG00000270720	lncRNA	1.084	0.723-1.625	0.696629
IMP3P1	ENSG00000230589	processed_pseudogene
AL359881.3	ENSG00000270171	lncRNA
RN7SL531P	ENSG00000264071	misc_RNA
MIR6777	ENSG00000274111	miRNA
AL158829.1	ENSG00000232939	lncRNA
AC104687.1	ENSG00000242727	processed_pseudogene
RTEL1-TNFRSF6B	ENSG00000026036	protein_coding	1.012	0.675-1.518	0.952242
Z84468.1	ENSG00000281732	lncRNA
TMEM232	ENSG00000186952	protein_coding	0.792	0.527-1.189	0.260924
AL137779.3	ENSG00000259161	processed_pseudogene
C9orf78	ENSG00000136819	protein_coding	0.887	0.590-1.333	0.564305
STATH	ENSG00000126549	protein_coding
AC012306.2	ENSG00000272667	lncRNA	1.079	0.719-1.620	0.711943
BMP8A	ENSG00000183682	protein_coding	0.900	0.601-1.350	0.611756
TRBV6-5	ENSG00000211721	TR_V_gene	0.634	0.420-0.957	0.030159
SMARCD1	ENSG00000066117	protein_coding	0.973	0.649-1.459	0.894423
TRIM60P17	ENSG00000223558	processed_pseudogene
ABCC1	ENSG00000103222	protein_coding	1.030	0.686-1.545	0.887634
AC119868.1	ENSG00000264845	transcribed_processed_pseudogene
ALG1L8P	ENSG00000227620	unprocessed_pseudogene	0.997	0.665-1.494	0.988887
AC023762.1	ENSG00000271148	lncRNA
C1DP2	ENSG00000236217	processed_pseudogene
AC010442.1	ENSG00000214278	processed_pseudogene
CNN2P6	ENSG00000213854	processed_pseudogene
STAT1	ENSG00000115415	protein_coding	1.415	0.941-2.128	0.094967
RN7SKP133	ENSG00000201715	misc_RNA
AHSG	ENSG00000145192	protein_coding	1.452	0.965-2.185	0.0737686
AC009119.2	ENSG00000260932	lncRNA
IL18BP	ENSG00000137496	protein_coding	0.789	0.524-1.190	0.258804
LINC01524	ENSG00000234948	lncRNA
AC026167.1	ENSG00000226022	lncRNA
PRX	ENSG00000105227	protein_coding	1.248	0.831-1.874	0.285866
AC015813.2	ENSG00000266086	protein_coding	0.713	0.474-1.074	0.105267
PAX1	ENSG00000125813	protein_coding
AC100757.2	ENSG00000274835	unprocessed_pseudogene
RBM8B	ENSG00000258427	processed_pseudogene	1.110	0.739-1.666	0.615765
COQ8B	ENSG00000123815	protein_coding	1.249	0.833-1.873	0.282752
ELOCP26	ENSG00000236599	processed_pseudogene
AC094019.1	ENSG00000201701	snoRNA
AL049830.1	ENSG00000213867	processed_pseudogene	0.847	0.565-1.271	0.422764
ZC3H18	ENSG00000158545	protein_coding	1.009	0.673-1.514	0.964813
ZNF519P2	ENSG00000258799	processed_pseudogene
ZNF500	ENSG00000103199	protein_coding	0.968	0.644-1.453	0.874507
NRBF2P5	ENSG00000270427	processed_pseudogene	1.191	0.794-1.786	0.399299
AC135279.2	ENSG00000255566	processed_pseudogene	1.277	0.851-1.918	0.23784
EI24P4	ENSG00000236343	processed_pseudogene
MTCYBP14	ENSG00000238236	processed_pseudogene
AC016573.1	ENSG00000253968	lncRNA
Y_RNA	ENSG00000201549	misc_RNA
TSC2	ENSG00000103197	protein_coding	1.022	0.682-1.532	0.914889
MTATP6P7	ENSG00000232990	unprocessed_pseudogene
AP001582.1	ENSG00000254992	processed_pseudogene
C1orf87	ENSG00000162598	protein_coding	0.670	0.444-1.009	0.0554566
POMC	ENSG00000115138	protein_coding	0.563	0.372-0.852	0.00661998
AL390237.1	ENSG00000216687	processed_pseudogene
METTL22	ENSG00000067365	protein_coding	1.142	0.759-1.720	0.524016
STRIP1	ENSG00000143093	protein_coding	1.106	0.737-1.659	0.627875
AC008175.1	ENSG00000235059	lncRNA
AC084756.1	ENSG00000259684	lncRNA
LINC00552	ENSG00000279770	TEC
OR5K1	ENSG00000232382	protein_coding
AP001208.1	ENSG00000254084	lncRNA
ZNF598	ENSG00000167962	protein_coding	1.495	0.994-2.249	0.0535539
AL513324.1	ENSG00000263041	lncRNA
HSPA1L	ENSG00000204390	protein_coding	0.707	0.468-1.069	0.0999366
RILP	ENSG00000167705	protein_coding	1.247	0.830-1.872	0.288092
AC103968.1	ENSG00000259507	processed_pseudogene
Y_RNA	ENSG00000207292	misc_RNA
AC022022.2	ENSG00000270421	processed_pseudogene
AC106733.1	ENSG00000279856	TEC
CACNG2	ENSG00000166862	protein_coding
Y_RNA	ENSG00000207383	misc_RNA	1.463	0.973-2.198	0.0671532
RPL11P1	ENSG00000227394	processed_pseudogene
AC067942.1	ENSG00000227304	transcribed_processed_pseudogene	0.943	0.629-1.415	0.778342
AC137056.2	ENSG00000280306	TEC
MIR2113	ENSG00000238367	miRNA
JMJD7-PLA2G4B	ENSG00000168970	protein_coding	0.686	0.454-1.039	0.0749223
RNF185-AS1	ENSG00000254835	lncRNA
OR10A3	ENSG00000170683	protein_coding
AC026616.1	ENSG00000253777	processed_pseudogene
ZNF532	ENSG00000074657	protein_coding	1.573	1.044-2.368	0.0302285
STRA6	ENSG00000137868	protein_coding	0.752	0.500-1.130	0.169875
AL583803.1	ENSG00000229923	lncRNA
RN7SL752P	ENSG00000239437	misc_RNA
CDH11	ENSG00000140937	protein_coding	0.805	0.534-1.213	0.300243
LINC00354	ENSG00000226903	lncRNA
BICRA-AS1	ENSG00000269806	lncRNA	0.729	0.485-1.097	0.129221
AC099548.2	ENSG00000253882	transcribed_unprocessed_pseudogene	0.904	0.602-1.357	0.626843
AC027369.3	ENSG00000254728	unprocessed_pseudogene
AL121875.1	ENSG00000275268	snRNA
AC015912.3	ENSG00000274213	lncRNA	0.710	0.471-1.071	0.10227
POLR2KP2	ENSG00000224510	processed_pseudogene
AC140481.3	ENSG00000277668	misc_RNA
ATP2A3	ENSG00000074370	protein_coding	0.808	0.537-1.214	0.304092
ELOCP21	ENSG00000226186	processed_pseudogene	1.413	0.939-2.126	0.0976675
AC020612.2	ENSG00000257570	processed_pseudogene
AC091905.3	ENSG00000279755	TEC
AIRE	ENSG00000160224	protein_coding	1.091	0.727-1.638	0.673368
AC019080.5	ENSG00000280374	lncRNA	1.588	1.053-2.396	0.0275311
ECE2	ENSG00000145194	protein_coding	1.915	1.258-2.914	0.00242727
RN7SL455P	ENSG00000264047	misc_RNA
AL021920.1	ENSG00000279151	lncRNA
XXYLT1-AS1	ENSG00000233303	lncRNA
GPR45	ENSG00000135973	protein_coding	1.088	0.726-1.631	0.683984
AP005136.2	ENSG00000264150	processed_pseudogene
HCFC2	ENSG00000111727	protein_coding	1.196	0.797-1.793	0.387109
C20orf181	ENSG00000279610	TEC
USP21P1	ENSG00000224826	processed_pseudogene
DGUOK-AS1	ENSG00000237883	lncRNA	1.011	0.673-1.517	0.959529
SLC25A1P4	ENSG00000261608	processed_pseudogene
ZNF700	ENSG00000196757	protein_coding	0.962	0.642-1.443	0.853044
AP005205.2	ENSG00000266441	lncRNA	1.581	1.045-2.392	0.030281
AC087163.3	ENSG00000280198	TEC	0.930	0.619-1.396	0.725557
KRT18P6	ENSG00000258783	processed_pseudogene
MAPK10-AS1	ENSG00000250062	lncRNA
DUX4L31	ENSG00000231411	unprocessed_pseudogene
SNORA84	ENSG00000239183	snoRNA
LINC00269	ENSG00000215162	lncRNA
CMTM3	ENSG00000140931	protein_coding	0.918	0.612-1.376	0.678241
STEAP3-AS1	ENSG00000229867	lncRNA	1.265	0.843-1.899	0.256138
AC012443.1	ENSG00000270776	processed_pseudogene
ZNF815P	ENSG00000235944	transcribed_unprocessed_pseudogene	1.182	0.788-1.773	0.419293
ACAD8	ENSG00000151498	protein_coding	0.680	0.449-1.029	0.0677646
[truncated: 54,495 more rows]
